# Supplementary material for: N-(3-Chloro-1,4-dioxo-1,4-di­hydro­naph­thalen-2-yl)-N-propionylpropionamide
Source: Acta Crystallogr Sect E Struct Rep Online. 2014 Jan 4;70(Pt 2):o102. doi: 10.1107/S1600536813034302 (PMC3998274; doi:10.1107/S1600536813034302)
Supplement: Supplementary file 1 [file e-70-0o102-sup1.cif]

##############################################################################
#                                                                            #
# This CIF contains the data in a paper accepted for publication in          #
# Acta Crystallographica Section E. It conforms to the requirements of       #
# Notes for Authors for Acta Crystallographica Section E, and has been       #
# peer reviewed under the auspices of the IUCr Commission on Journals.       #
#                                                                            #
# Full details of the Crystallographic Information File format               #
# are given in the paper "The Crystallographic Information File (CIF):       #
# a New Standard Archive File for Crystallography" by S. R. Hall, F. H.      #
# Allen and I. D. Brown [Acta Cryst. (1991), A47, 655-685].                  #
#                                                                            #
# The current version of the core CIF dictionary is obtainable from          #
# ftp://ftp.iucr.org/pub/cif_core.dic.                                       #
#                                                                            #
# Software is freely available for graphical display of the structure(s)     #
# in this CIF. For information consult the CIF software page                 #
# http://www.iucr.org/resources/cif/software.                                #
#                                                                            #
# This file may be used for bona fide research purposes within the           #
# scientific community so long as proper attribution is given to the journal # 
# article from which it was obtained.                                        #
#                                                                            #
##############################################################################
data_I
_database_code_depnum_ccdc_archive 'CCDC 978208'
_audit_creation_method     SHELXL-97
_chemical_name_systematic
;\
<i>N</i>-(3-Chloro-1,4-dioxo-1,4-dihydronaphthalen-2-yl)-<i>N</i>-\
propionylpropionamide
;
_chemical_name_common     ?
_chemical_formula_moiety     'C16 H14 Cl N O4'
_chemical_formula_sum     'C16 H14 Cl N O4'
_chemical_formula_iupac     'C16 H14 Cl N O4'
_chemical_formula_weight     319.73
_chemical_melting_point     ?
_symmetry_cell_setting     triclinic
_symmetry_space_group_name_H-M     'P -1'
_symmetry_space_group_name_Hall     '-P 1'
loop_
    _symmetry_equiv_pos_as_xyz
    'x, y, z'
    '-x, -y, -z'
_cell_length_a     8.1362(9)
_cell_length_b     8.2254(9)
_cell_length_c     12.4471(11)
_cell_angle_alpha     98.105(8)
_cell_angle_beta     92.297(8)
_cell_angle_gamma     116.821(11)
_cell_volume     730.88(15)
_cell_formula_units_Z     2
_cell_measurement_reflns_used     1754
_cell_measurement_theta_min     3.6088
_cell_measurement_theta_max     75.0174
_cell_measurement_temperature     123(2)
_exptl_crystal_description     plate
_exptl_crystal_colour     colorless
_exptl_crystal_size_max     0.48
_exptl_crystal_size_mid     0.34
_exptl_crystal_size_min     0.08
_exptl_crystal_density_diffrn     1.453
_exptl_crystal_density_meas     ?
_exptl_crystal_density_method     'not measured'
_exptl_crystal_F_000     332
_exptl_absorpt_coefficient_mu     2.484
_exptl_absorpt_correction_type     multi-scan
_exptl_absorpt_process_details
;
(CrysAlis PRO; Agilent, 2012)
;
_exptl_absorpt_correction_T_min     0.39619
_exptl_absorpt_correction_T_max     1.00000
_exptl_special_details     ?
_diffrn_ambient_temperature     123(2)
_diffrn_radiation_type     CuK\a
_diffrn_radiation_wavelength     1.54178
_diffrn_radiation_source     'Enhance (Cu) X-ray Source'
_diffrn_radiation_monochromator     graphite
_diffrn_measurement_device_type     'Agilent Xcalibur (Ruby, Gemini)'
_diffrn_measurement_method     '\w scans'
_diffrn_detector_area_resol_mean     10.5081
_diffrn_reflns_number     4648
_diffrn_reflns_av_R_equivalents     0.0297
_diffrn_reflns_av_sigmaI/netI     0.0474
_diffrn_reflns_theta_min     3.61
_diffrn_reflns_theta_max     75.19
_diffrn_reflns_theta_full     67.50
_diffrn_measured_fraction_theta_max     0.960
_diffrn_measured_fraction_theta_full     0.999
_diffrn_reflns_limit_h_min     -10
_diffrn_reflns_limit_h_max     7
_diffrn_reflns_limit_k_min     -8
_diffrn_reflns_limit_k_max     10
_diffrn_reflns_limit_l_min     -15
_diffrn_reflns_limit_l_max     15
_diffrn_standards_number     ?
_diffrn_standards_interval_count     ?
_diffrn_standards_interval_time     ?
_diffrn_standards_decay_%     ?
_refine_special_details
;
Refinement of <i>F</i>^2^ against ALL reflections. The weighted <i>R</i>-factor
<i>wR</i> and goodness of fit <i>S</i> are based on <i>F</i>^2^, conventional
<i>R</i>-factors <i>R</i> are based on <i>F</i>, with <i>F</i> set to zero for
negative <i>F</i>^2^. The threshold expression of <i>F</i>^2^ >
\s(<i>F</i>^2^) is used only for calculating <i>R</i>-factors(gt) <i>etc</i>.
and is not relevant to the choice of reflections for refinement.
<i>R</i>-factors based on <i>F</i>^2^ are statistically about twice as large
as those based on <i>F</i>, and <i>R</i>- factors based on ALL data will be
even larger.
;
_reflns_number_total     2908
_reflns_number_gt     2419
_reflns_threshold_expression     I>2\s(I)
_refine_ls_structure_factor_coef     Fsqd
_refine_ls_matrix_type     full
_refine_ls_R_factor_all     0.0521
_refine_ls_R_factor_gt     0.0422
_refine_ls_wR_factor_gt     0.1070
_refine_ls_wR_factor_ref     0.1151
_refine_ls_goodness_of_fit_ref     1.014
_refine_ls_restrained_S_all     1.014
_refine_ls_number_reflns     2908
_refine_ls_number_parameters     201
_refine_ls_number_restraints     0
_refine_ls_hydrogen_treatment     constr
_refine_ls_weighting_scheme     calc
_refine_ls_weighting_details
                 'calc w=1/[\s^2^(Fo^2^)+(0.0653P)^2^] where P=(Fo^2^+2Fc^2^)/3'
_atom_sites_solution_hydrogens     geom
_atom_sites_solution_primary     direct
_atom_sites_solution_secondary     difmap
_refine_ls_shift/su_max     0.000
_refine_ls_shift/su_mean     0.000
_refine_diff_density_max     0.339
_refine_diff_density_min     -0.295
_refine_ls_extinction_method     none
_refine_ls_extinction_coef     ?
loop_
    _atom_type_symbol
    _atom_type_description
    _atom_type_scat_dispersion_real
    _atom_type_scat_dispersion_imag
    _atom_type_scat_source
    'C' 'C' 0.0181 0.0091
                         'International Tables Vol C Tables 4.2.6.8 and 6.1.1.4'
    'H' 'H' 0.0000 0.0000
                         'International Tables Vol C Tables 4.2.6.8 and 6.1.1.4'
    'N' 'N' 0.0311 0.0180
                         'International Tables Vol C Tables 4.2.6.8 and 6.1.1.4'
    'O' 'O' 0.0492 0.0322
                         'International Tables Vol C Tables 4.2.6.8 and 6.1.1.4'
    'Cl' 'Cl' 0.3639 0.7018
                         'International Tables Vol C Tables 4.2.6.8 and 6.1.1.4'
_computing_data_collection
;
CrysAlis PRO (Agilent, 2012)
;
_computing_cell_refinement
;
CrysAlis PRO (Agilent, 2012)
;
_computing_data_reduction
;
CrysAlis PRO (Agilent, 2012)
;
_computing_structure_solution     'SHELXS97 (Sheldrick, 2008)'
_computing_structure_refinement     'SHELXL97 (Sheldrick, 2008)'
_computing_molecular_graphics     'SHELXTL (Sheldrick, 2008)'
_computing_publication_material     'SHELXTL (Sheldrick, 2008)'
loop_
    _atom_site_type_symbol
    _atom_site_label
    _atom_site_fract_x
    _atom_site_fract_y
    _atom_site_fract_z
    _atom_site_U_iso_or_equiv
    _atom_site_adp_type
    _atom_site_calc_flag
    _atom_site_refinement_flags
    _atom_site_occupancy
    _atom_site_symmetry_multiplicity
    _atom_site_disorder_assembly
    _atom_site_disorder_group
    Cl Cl1 0.34840(7) 0.42387(7) 0.70172(4) 0.02795(15) Uani d . 1 1 . .
    O O1 0.3577(2) 0.2807(2) 0.47615(11) 0.0272(3) Uani d . 1 1 . .
    O O2 0.9546(2) 0.4037(2) 0.73820(12) 0.0297(3) Uani d . 1 1 . .
    O O3 0.6017(2) 0.1818(2) 0.85542(12) 0.0298(3) Uani d . 1 1 . .
    O O4 0.7362(2) 0.7230(2) 0.96429(12) 0.0313(3) Uani d . 1 1 . .
    N N1 0.6911(2) 0.4761(2) 0.83472(13) 0.0217(3) Uani d . 1 1 . .
    C C1 0.5193(3) 0.3762(3) 0.65414(16) 0.0210(4) Uani d . 1 1 . .
    C C2 0.4900(3) 0.2978(3) 0.53419(15) 0.0212(4) Uani d . 1 1 . .
    C C3 0.6266(3) 0.2389(3) 0.49340(15) 0.0208(4) Uani d . 1 1 . .
    C C4 0.5978(3) 0.1483(3) 0.38574(15) 0.0236(4) Uani d . 1 1 . .
    H H4A 0.4934 0.1283 0.3385 0.028 Uiso calc R 1 1 . .
    C C5 0.7225(3) 0.0869(3) 0.34745(16) 0.0254(4) Uani d . 1 1 . .
    H H5A 0.7026 0.0243 0.2742 0.031 Uiso calc R 1 1 . .
    C C6 0.8766(3) 0.1177(3) 0.41683(17) 0.0264(4) Uani d . 1 1 . .
    H H6A 0.9610 0.0751 0.3907 0.032 Uiso calc R 1 1 . .
    C C7 0.9074(3) 0.2096(3) 0.52347(16) 0.0253(4) Uani d . 1 1 . .
    H H7A 1.0137 0.2320 0.5699 0.030 Uiso calc R 1 1 . .
    C C8 0.7822(3) 0.2692(3) 0.56247(15) 0.0211(4) Uani d . 1 1 . .
    C C9 0.8146(3) 0.3624(3) 0.67823(15) 0.0215(4) Uani d . 1 1 . .
    C C10 0.6669(3) 0.4052(3) 0.72075(15) 0.0205(4) Uani d . 1 1 . .
    C C11 0.6645(3) 0.3405(3) 0.90111(15) 0.0227(4) Uani d . 1 1 . .
    C C12 0.7214(3) 0.4027(3) 1.02245(15) 0.0255(4) Uani d . 1 1 . .
    H H12A 0.6392 0.4507 1.0547 0.031 Uiso calc R 1 1 . .
    H H12B 0.8498 0.5049 1.0359 0.031 Uiso calc R 1 1 . .
    C C13 0.7112(4) 0.2455(3) 1.07811(17) 0.0386(6) Uani d . 1 1 . .
    H H13A 0.7554 0.2926 1.1560 0.058 Uiso calc R 1 1 . .
    H H13B 0.7892 0.1949 1.0446 0.058 Uiso calc R 1 1 . .
    H H13C 0.5825 0.1479 1.0695 0.058 Uiso calc R 1 1 . .
    C C14 0.7498(3) 0.6667(3) 0.87202(15) 0.0223(4) Uani d . 1 1 . .
    C C15 0.8322(3) 0.7895(3) 0.78881(16) 0.0268(4) Uani d . 1 1 . .
    H H15A 0.7356 0.7554 0.7270 0.032 Uiso calc R 1 1 . .
    H H15B 0.9332 0.7671 0.7600 0.032 Uiso calc R 1 1 . .
    C C16 0.9083(4) 0.9933(3) 0.83514(19) 0.0380(5) Uani d . 1 1 . .
    H H16A 0.9591 1.0659 0.7777 0.057 Uiso calc R 1 1 . .
    H H16B 1.0067 1.0290 0.8950 0.057 Uiso calc R 1 1 . .
    H H16C 0.8086 1.0170 0.8627 0.057 Uiso calc R 1 1 . .
loop_
    _atom_site_aniso_label
    _atom_site_aniso_U_11
    _atom_site_aniso_U_22
    _atom_site_aniso_U_33
    _atom_site_aniso_U_12
    _atom_site_aniso_U_13
    _atom_site_aniso_U_23
    Cl1 0.0231(2) 0.0398(3) 0.0226(2) 0.0178(2) 0.00071(17) -0.00015(18)
    O1 0.0246(7) 0.0381(8) 0.0195(7) 0.0158(7) -0.0031(5) 0.0034(6)
    O2 0.0244(7) 0.0406(9) 0.0231(7) 0.0168(7) -0.0043(6) -0.0023(6)
    O3 0.0371(8) 0.0241(7) 0.0218(7) 0.0096(6) -0.0017(6) 0.0026(6)
    O4 0.0405(9) 0.0310(8) 0.0207(7) 0.0158(7) 0.0053(6) 0.0020(6)
    N1 0.0220(8) 0.0260(9) 0.0156(7) 0.0105(7) -0.0002(6) 0.0018(6)
    C1 0.0184(9) 0.0242(9) 0.0206(9) 0.0103(8) 0.0026(7) 0.0032(7)
    C2 0.0210(9) 0.0223(9) 0.0174(9) 0.0072(8) 0.0009(7) 0.0054(7)
    C3 0.0199(9) 0.0210(9) 0.0182(9) 0.0063(7) 0.0028(7) 0.0049(7)
    C4 0.0265(10) 0.0235(10) 0.0173(9) 0.0085(8) 0.0001(7) 0.0045(7)
    C5 0.0317(11) 0.0244(10) 0.0165(9) 0.0101(9) 0.0040(8) 0.0021(7)
    C6 0.0262(10) 0.0295(10) 0.0249(10) 0.0134(9) 0.0066(8) 0.0054(8)
    C7 0.0222(9) 0.0289(10) 0.0229(10) 0.0103(8) 0.0011(7) 0.0038(8)
    C8 0.0207(9) 0.0223(9) 0.0182(9) 0.0080(8) 0.0015(7) 0.0037(7)
    C9 0.0198(9) 0.0231(9) 0.0197(9) 0.0084(8) -0.0003(7) 0.0042(7)
    C10 0.0219(9) 0.0203(9) 0.0168(9) 0.0078(8) 0.0016(7) 0.0030(7)
    C11 0.0206(9) 0.0267(10) 0.0200(9) 0.0099(8) 0.0025(7) 0.0053(8)
    C12 0.0280(10) 0.0265(10) 0.0180(9) 0.0091(8) 0.0009(8) 0.0045(7)
    C13 0.0584(15) 0.0346(12) 0.0186(10) 0.0182(11) -0.0043(10) 0.0059(8)
    C14 0.0199(9) 0.0270(10) 0.0190(9) 0.0104(8) -0.0003(7) 0.0030(7)
    C15 0.0297(10) 0.0287(11) 0.0206(9) 0.0122(9) 0.0022(8) 0.0048(8)
    C16 0.0511(14) 0.0274(12) 0.0303(11) 0.0141(11) 0.0047(10) 0.0038(9)
_geom_special_details
;
All e.s.d.'s (except the e.s.d. in the dihedral angle between two l.s. planes)
are estimated using the full covariance matrix. The cell e.s.d.'s are taken
into account individually in the estimation of e.s.d.'s in distances, angles
and torsion angles; correlations between e.s.d.'s in cell parameters are only
used when they are defined by crystal symmetry. An approximate (isotropic)
treatment of cell e.s.d.'s is used for estimating e.s.d.'s involving l.s.
planes.
;
loop_
    _geom_bond_atom_site_label_1
    _geom_bond_atom_site_label_2
    _geom_bond_site_symmetry_2
    _geom_bond_distance
    _geom_bond_publ_flag
    Cl1 C1 . 1.7117(19) ?
    O1 C2 . 1.214(2) ?
    O2 C9 . 1.217(2) ?
    O3 C11 . 1.206(3) ?
    O4 C14 . 1.205(2) ?
    N1 C14 . 1.416(3) ?
    N1 C11 . 1.425(2) ?
    N1 C10 . 1.425(2) ?
    C1 C10 . 1.339(3) ?
    C1 C2 . 1.504(3) ?
    C2 C3 . 1.480(3) ?
    C3 C4 . 1.394(3) ?
    C3 C8 . 1.404(3) ?
    C4 C5 . 1.394(3) ?
    C4 H4A . 0.9500 ?
    C5 C6 . 1.395(3) ?
    C5 H5A . 0.9500 ?
    C6 C7 . 1.384(3) ?
    C6 H6A . 0.9500 ?
    C7 C8 . 1.392(3) ?
    C7 H7A . 0.9500 ?
    C8 C9 . 1.486(3) ?
    C9 C10 . 1.492(3) ?
    C11 C12 . 1.507(3) ?
    C12 C13 . 1.523(3) ?
    C12 H12A . 0.9900 ?
    C12 H12B . 0.9900 ?
    C13 H13A . 0.9800 ?
    C13 H13B . 0.9800 ?
    C13 H13C . 0.9800 ?
    C14 C15 . 1.510(3) ?
    C15 C16 . 1.512(3) ?
    C15 H15A . 0.9900 ?
    C15 H15B . 0.9900 ?
    C16 H16A . 0.9800 ?
    C16 H16B . 0.9800 ?
    C16 H16C . 0.9800 ?
loop_
    _geom_angle_atom_site_label_1
    _geom_angle_atom_site_label_2
    _geom_angle_atom_site_label_3
    _geom_angle_site_symmetry_1
    _geom_angle_site_symmetry_3
    _geom_angle
    _geom_angle_publ_flag
    C14 N1 C11 . . 126.40(16) ?
    C14 N1 C10 . . 120.34(16) ?
    C11 N1 C10 . . 113.08(16) ?
    C10 C1 C2 . . 123.02(17) ?
    C10 C1 Cl1 . . 121.46(15) ?
    C2 C1 Cl1 . . 115.52(14) ?
    O1 C2 C3 . . 122.90(17) ?
    O1 C2 C1 . . 120.67(17) ?
    C3 C2 C1 . . 116.41(16) ?
    C4 C3 C8 . . 119.68(18) ?
    C4 C3 C2 . . 119.45(17) ?
    C8 C3 C2 . . 120.85(17) ?
    C3 C4 C5 . . 119.94(18) ?
    C3 C4 H4A . . 120.0 ?
    C5 C4 H4A . . 120.0 ?
    C4 C5 C6 . . 119.90(18) ?
    C4 C5 H5A . . 120.1 ?
    C6 C5 H5A . . 120.1 ?
    C7 C6 C5 . . 120.52(18) ?
    C7 C6 H6A . . 119.7 ?
    C5 C6 H6A . . 119.7 ?
    C6 C7 C8 . . 119.80(18) ?
    C6 C7 H7A . . 120.1 ?
    C8 C7 H7A . . 120.1 ?
    C7 C8 C3 . . 120.15(18) ?
    C7 C8 C9 . . 118.99(17) ?
    C3 C8 C9 . . 120.86(17) ?
    O2 C9 C8 . . 122.72(18) ?
    O2 C9 C10 . . 119.76(18) ?
    C8 C9 C10 . . 117.51(16) ?
    C1 C10 N1 . . 122.45(17) ?
    C1 C10 C9 . . 120.90(17) ?
    N1 C10 C9 . . 116.65(16) ?
    O3 C11 N1 . . 117.25(17) ?
    O3 C11 C12 . . 123.88(18) ?
    N1 C11 C12 . . 118.84(17) ?
    C11 C12 C13 . . 111.82(17) ?
    C11 C12 H12A . . 109.3 ?
    C13 C12 H12A . . 109.3 ?
    C11 C12 H12B . . 109.3 ?
    C13 C12 H12B . . 109.3 ?
    H12A C12 H12B . . 107.9 ?
    C12 C13 H13A . . 109.5 ?
    C12 C13 H13B . . 109.5 ?
    H13A C13 H13B . . 109.5 ?
    C12 C13 H13C . . 109.5 ?
    H13A C13 H13C . . 109.5 ?
    H13B C13 H13C . . 109.5 ?
    O4 C14 N1 . . 121.10(18) ?
    O4 C14 C15 . . 123.97(18) ?
    N1 C14 C15 . . 114.92(16) ?
    C14 C15 C16 . . 113.04(17) ?
    C14 C15 H15A . . 109.0 ?
    C16 C15 H15A . . 109.0 ?
    C14 C15 H15B . . 109.0 ?
    C16 C15 H15B . . 109.0 ?
    H15A C15 H15B . . 107.8 ?
    C15 C16 H16A . . 109.5 ?
    C15 C16 H16B . . 109.5 ?
    H16A C16 H16B . . 109.5 ?
    C15 C16 H16C . . 109.5 ?
    H16A C16 H16C . . 109.5 ?
    H16B C16 H16C . . 109.5 ?
loop_
    _geom_torsion_atom_site_label_1
    _geom_torsion_atom_site_label_2
    _geom_torsion_atom_site_label_3
    _geom_torsion_atom_site_label_4
    _geom_torsion_site_symmetry_1
    _geom_torsion_site_symmetry_2
    _geom_torsion_site_symmetry_3
    _geom_torsion_site_symmetry_4
    _geom_torsion
    _geom_torsion_publ_flag
    C10 C1 C2 O1 . . . . -177.09(19) ?
    Cl1 C1 C2 O1 . . . . 3.8(3) ?
    C10 C1 C2 C3 . . . . 4.7(3) ?
    Cl1 C1 C2 C3 . . . . -174.35(14) ?
    O1 C2 C3 C4 . . . . -4.5(3) ?
    C1 C2 C3 C4 . . . . 173.66(17) ?
    O1 C2 C3 C8 . . . . 177.06(19) ?
    C1 C2 C3 C8 . . . . -4.8(3) ?
    C8 C3 C4 C5 . . . . 0.5(3) ?
    C2 C3 C4 C5 . . . . -177.96(17) ?
    C3 C4 C5 C6 . . . . -0.5(3) ?
    C4 C5 C6 C7 . . . . -0.3(3) ?
    C5 C6 C7 C8 . . . . 1.1(3) ?
    C6 C7 C8 C3 . . . . -1.0(3) ?
    C6 C7 C8 C9 . . . . 178.09(18) ?
    C4 C3 C8 C7 . . . . 0.2(3) ?
    C2 C3 C8 C7 . . . . 178.70(18) ?
    C4 C3 C8 C9 . . . . -178.88(17) ?
    C2 C3 C8 C9 . . . . -0.4(3) ?
    C7 C8 C9 O2 . . . . 6.6(3) ?
    C3 C8 C9 O2 . . . . -174.25(19) ?
    C7 C8 C9 C10 . . . . -173.25(17) ?
    C3 C8 C9 C10 . . . . 5.9(3) ?
    C2 C1 C10 N1 . . . . -178.69(17) ?
    Cl1 C1 C10 N1 . . . . 0.3(3) ?
    C2 C1 C10 C9 . . . . 0.8(3) ?
    Cl1 C1 C10 C9 . . . . 179.78(14) ?
    C14 N1 C10 C1 . . . . -76.6(2) ?
    C11 N1 C10 C1 . . . . 107.9(2) ?
    C14 N1 C10 C9 . . . . 103.9(2) ?
    C11 N1 C10 C9 . . . . -71.6(2) ?
    O2 C9 C10 C1 . . . . 174.07(19) ?
    C8 C9 C10 C1 . . . . -6.1(3) ?
    O2 C9 C10 N1 . . . . -6.5(3) ?
    C8 C9 C10 N1 . . . . 173.41(16) ?
    C14 N1 C11 O3 . . . . 175.03(18) ?
    C10 N1 C11 O3 . . . . -9.8(2) ?
    C14 N1 C11 C12 . . . . -6.9(3) ?
    C10 N1 C11 C12 . . . . 168.24(17) ?
    O3 C11 C12 C13 . . . . 6.7(3) ?
    N1 C11 C12 C13 . . . . -171.24(19) ?
    C11 N1 C14 O4 . . . . -19.9(3) ?
    C10 N1 C14 O4 . . . . 165.21(18) ?
    C11 N1 C14 C15 . . . . 158.81(18) ?
    C10 N1 C14 C15 . . . . -16.0(2) ?
    O4 C14 C15 C16 . . . . 3.9(3) ?
    N1 C14 C15 C16 . . . . -174.85(18) ?
loop_
    _geom_hbond_atom_site_label_D
    _geom_hbond_atom_site_label_H
    _geom_hbond_atom_site_label_A
    _geom_hbond_site_symmetry_A
    _geom_hbond_distance_DH
    _geom_hbond_distance_HA
    _geom_hbond_distance_DA
    _geom_hbond_angle_DHA
    C5 H5A O3 2_656 0.95 2.59 3.294(2) 130.8
    C15 H15A O1 2_666 0.99 2.55 3.442(2) 150.2
    C16 H16B O4 2_777 0.98 2.54 3.425(3) 150.2
    C16 H16C O3 1_565 0.98 2.60 3.482(3) 149.7
data_New_Global_Publ_Block
_journal_date_recd_electronic     2013-12-04
_journal_date_accepted     2013-12-20
_journal_name_full     'Acta Crystallographica, Section E'
_journal_year     2014
_journal_volume     70
_journal_issue      2
_journal_page_first     o102
_journal_page_last     o102
_journal_paper_category     QO
_journal_paper_doi     10.1107/S1600536813034302
_journal_coeditor_code     LH5677
_publ_contact_author_name     'Ray J. Butcher'
_publ_contact_author_address
;
Department of Chemistry
Howard University
525 College Street NW
Washington DC 20059
USA
;
_publ_contact_author_email     'rbutcher99@yahoo.com'
_publ_contact_author_fax     '202-806-5442'
_publ_contact_author_phone     '202-806-9892'
_publ_section_title
;\
<i>N</i>-(3-Chloro-1,4-dioxo-1,4-dihydronaphthalen-2-yl)-<i>N</i>-\
propionylpropionamide
;
loop_
    _publ_author_name
    _publ_author_footnote
    _publ_author_address
    'Idris, Nabil' ?
;
Department of Chemistry
Howard University
525 College Street NW
Washington DC 20059
USA
;
    'Butcher, Ray J.' .
;
Department of Chemistry
Howard University
525 College Street NW
Washington DC 20059
USA
;
    'Bakare, Oladapo' .
;
Department of Chemistry
Howard University
525 College Street NW
Washington DC 20059
USA
;
_publ_section_synopsis     .
