# Supplementary material for: N-(3-Chloro-1,4-dioxo-1,4-di­hydro­naph­thalen-2-yl)-N-propionylpropionamide
Source: Acta Crystallogr Sect E Struct Rep Online. 2014 Jan 4;70(Pt 2):o102. doi: 10.1107/S1600536813034302 (PMC3998274; doi:10.1107/S1600536813034302)
Supplement: Supplementary file 2 [file e-70-0o102-Isup2.hkl]

# 
# h,k,l, Fc-squared, Fo-squared, sigma(Fo-squared) and status flag 
# 
data_I
_shelx_title ' nmia2b' 
_shelx_refln_list_code          4 
_shelx_F_calc_maximum      135.32 
_exptl_crystal_F_000       332.00 
_reflns_d_resolution_high  0.7974 
 
loop_ 
 _symmetry_equiv_pos_as_xyz 
 'x, y, z' 
 '-x, -y, -z' 
 
_cell_length_a     8.1362 
_cell_length_b     8.2254 
_cell_length_c    12.4471 
_cell_angle_alpha  98.105 
_cell_angle_beta   92.297 
_cell_angle_gamma 116.821 
 
_shelx_F_squared_multiplier     1.000 
 
loop_ 
 _refln_index_h 
 _refln_index_k 
 _refln_index_l 
 _refln_F_squared_calc 
 _refln_F_squared_meas 
 _refln_F_squared_sigma 
 _refln_observed_status 
   1   0   0     1966.16     1727.91     11.74 o 
   2   0   0     2370.84     2169.44     14.19 o 
   3   0   0     2223.46     2369.14     38.71 o 
   4   0   0      206.11      230.40     20.34 o 
   5   0   0      129.23      151.92     11.15 o 
   6   0   0      124.25      126.75      7.72 o 
   7   0   0      247.33      260.91     16.30 o 
   8   0   0       36.02       29.47      5.38 o 
   9   0   0        0.62       -0.12      1.68 o 
  -9   1   0       21.68       24.33      3.82 o 
  -8   1   0        0.52       -1.74      1.75 o 
  -7   1   0      270.80      272.03     11.21 o 
  -6   1   0      572.54      614.32     16.48 o 
  -5   1   0        0.49        4.98      4.81 o 
  -4   1   0        8.76       22.38      9.16 o 
  -3   1   0     3577.71     3846.17     79.99 o 
  -2   1   0      875.40      937.93     15.65 o 
  -1   1   0        7.89        9.00      1.50 o 
   0   1   0     2783.75     2738.68     23.49 o 
   1   1   0     3854.15     3548.84     31.86 o 
   2   1   0      423.07      370.47     11.57 o 
   3   1   0      125.13      117.86      7.58 o 
   4   1   0       15.73       17.54      7.52 o 
   5   1   0      131.36      134.15      8.87 o 
   6   1   0      329.72      345.77     18.65 o 
   7   1   0       99.14       95.91     10.01 o 
   8   1   0       23.43       28.00      4.87 o 
  -9   2   0        1.42        0.89      1.33 o 
  -8   2   0       18.86       16.38      3.12 o 
  -7   2   0      497.81      504.39     21.35 o 
  -6   2   0       59.12       55.09     10.79 o 
  -5   2   0        8.03       12.34      3.60 o 
  -4   2   0       34.23       28.64      4.68 o 
  -3   2   0        5.18        4.65      3.86 o 
  -2   2   0     2073.77     2047.27     25.06 o 
  -1   2   0        1.84        3.79      1.93 o 
   0   2   0     1653.27     1664.61     26.68 o 
   1   2   0     1107.28     1119.43     24.42 o 
   2   2   0      194.18      174.69     10.73 o 
   3   2   0      525.31      599.24     20.87 o 
   4   2   0        8.43       15.13      8.02 o 
   5   2   0      236.40      252.93     10.81 o 
   6   2   0       61.52       56.69      8.40 o 
   7   2   0      116.13      108.97      8.94 o 
  -9   3   0        2.60        3.05      1.85 o 
  -8   3   0      175.52      180.04      8.38 o 
  -7   3   0      295.76      295.09      9.06 o 
  -6   3   0      367.19      340.76     29.49 o 
  -5   3   0      817.93      892.29     96.39 o 
  -4   3   0      509.70      558.64     27.51 o 
  -3   3   0        7.64       10.60      1.37 o 
  -2   3   0      635.97      604.13     13.20 o 
  -1   3   0      182.02      191.62     10.41 o 
   0   3   0       96.73      101.21      8.58 o 
   1   3   0      276.21      311.75     16.32 o 
   2   3   0       34.26       30.84      5.72 o 
   3   3   0      109.85      127.38     12.20 o 
   4   3   0      282.79      332.30     11.41 o 
   5   3   0       25.23       17.89      3.01 o 
   6   3   0       29.54       28.37      3.64 o 
   7   3   0        3.66        0.38      1.28 o 
 -10   4   0        3.04        1.66      1.68 o 
  -9   4   0       16.77       14.82      4.02 o 
  -8   4   0      128.00      123.12      8.36 o 
  -7   4   0      150.09      161.64      7.36 o 
  -6   4   0      114.68      122.52      5.55 o 
  -5   4   0      424.51      425.63     29.66 o 
  -4   4   0       12.00       18.56      2.92 o 
  -3   4   0      143.60      154.59      6.62 o 
  -2   4   0      370.46      406.62     16.94 o 
  -1   4   0      153.72      163.21     11.78 o 
   0   4   0        1.71        1.25      3.11 o 
   1   4   0        0.74        3.05      2.54 o 
   2   4   0       16.45       13.29      4.96 o 
   3   4   0       23.03       24.76      5.06 o 
   4   4   0        0.62        0.08      4.62 o 
   5   4   0      118.58      125.73     10.24 o 
   6   4   0        1.36        5.01      1.45 o 
 -10   5   0       30.99       51.59      4.68 o 
  -9   5   0       28.74       34.41      5.26 o 
  -8   5   0      177.00      155.08      7.90 o 
  -7   5   0       26.57       23.48      3.30 o 
  -6   5   0      156.87      155.76      7.62 o 
  -5   5   0      131.39      134.06     17.12 o 
  -4   5   0      548.02      640.25     23.69 o 
  -3   5   0      787.15      798.63     19.31 o 
  -2   5   0        0.84        2.75      1.98 o 
  -1   5   0      187.68      174.15     13.46 o 
   0   5   0      239.41      214.97     16.04 o 
   1   5   0       17.05       21.21      3.98 o 
   2   5   0      182.16      201.54     14.46 o 
   3   5   0       10.90        8.10      5.38 o 
   4   5   0       58.92       63.63      8.34 o 
   5   5   0       85.15       91.85      7.52 o 
  -9   6   0       86.33       98.59      7.77 o 
  -8   6   0       15.83       15.04      2.30 o 
  -7   6   0       45.64       45.07      4.03 o 
  -6   6   0      253.71      258.70      8.32 o 
  -5   6   0       13.50       10.43      2.73 o 
  -4   6   0       48.57       43.55      5.56 o 
  -3   6   0      587.64      621.11     19.30 o 
  -2   6   0      506.82      529.28     26.38 o 
  -1   6   0       49.69       57.07      5.92 o 
   0   6   0      210.41      245.42      9.26 o 
   1   6   0       81.14       89.60      6.50 o 
   2   6   0        0.00       -2.08      3.05 o 
   3   6   0       55.49       58.29      7.25 o 
   4   6   0       10.91       12.88      3.68 o 
  -9   7   0      133.52      173.33     10.04 o 
  -8   7   0       72.18       73.88      4.44 o 
  -7   7   0      121.48      120.02      5.01 o 
  -6   7   0        0.35       -0.02      2.05 o 
  -5   7   0       64.41       57.89      5.90 o 
  -4   7   0       30.96       29.03      3.37 o 
  -3   7   0       72.76       69.58      6.05 o 
  -2   7   0       67.64       61.02      5.57 o 
  -1   7   0        1.91       -2.28      2.28 o 
   0   7   0       80.34       91.59      6.81 o 
   1   7   0      132.69      148.31      7.72 o 
   2   7   0       13.51       12.02      4.30 o 
   3   7   0       79.29       85.57      6.48 o 
  -8   8   0      128.91      140.99     10.02 o 
  -7   8   0       33.09       34.82      3.96 o 
  -6   8   0       42.70       42.19      4.46 o 
  -5   8   0      169.40      171.79      6.79 o 
  -4   8   0      195.40      208.52      7.76 o 
  -3   8   0       32.14       37.28      4.41 o 
  -2   8   0       51.58       58.15      8.00 o 
  -1   8   0      108.45      124.91     10.66 o 
   0   8   0        4.22        5.40      1.76 o 
   1   8   0        0.42       -2.97      3.21 o 
  -7   9   0       41.61       37.47      4.74 o 
  -6   9   0        5.88        7.41      1.82 o 
  -5   9   0       50.84       50.06      3.40 o 
  -4   9   0       26.22       32.81      5.50 o 
  -3   9   0        0.54        1.17      2.88 o 
  -2   9   0       23.58       22.99      4.86 o 
  -1   9   0        1.51        3.43      1.57 o 
  -4  10   0        1.99        2.49      2.22 o 
  -3  10   0        5.38        6.59      2.66 o 
   3 -10   1       35.88       43.33      4.11 o 
   4 -10   1        0.11       -1.73      1.73 o 
   1  -9   1        0.62       -0.13      1.45 o 
   2  -9   1       13.86       14.24      3.56 o 
   3  -9   1      155.97      162.99     10.76 o 
   4  -9   1       76.71       72.56      5.33 o 
   5  -9   1        0.21        0.46      1.27 o 
   6  -9   1      130.62      120.45      9.33 o 
   7  -9   1      117.77      110.31      8.61 o 
  -1  -8   1       34.18       36.07      4.97 o 
   0  -8   1       70.82       69.83      4.65 o 
   1  -8   1       21.15       20.14      5.71 o 
   2  -8   1        7.02        5.12      3.56 o 
   3  -8   1       21.15       21.20      3.03 o 
   4  -8   1        2.79        1.56      1.76 o 
   5  -8   1        2.86        2.60      1.76 o 
   6  -8   1       27.17       28.87      3.89 o 
   7  -8   1        0.36       -1.43      1.54 o 
   8  -8   1       35.31       35.65      4.44 o 
  -3  -7   1        2.01        3.92      2.91 o 
  -2  -7   1       18.94       22.94      4.78 o 
  -1  -7   1       17.85       19.06      3.20 o 
   0  -7   1        8.50        8.72      3.27 o 
   1  -7   1      252.36      264.45     16.33 o 
   2  -7   1        7.28        6.81      2.38 o 
   3  -7   1       50.35       48.43      4.79 o 
   4  -7   1       95.38       98.10      5.48 o 
   5  -7   1      154.39      167.99      9.14 o 
   6  -7   1       22.79       24.05      3.47 o 
   7  -7   1       16.53       15.37      2.59 o 
   8  -7   1       36.88       41.62      3.77 o 
   9  -7   1        0.26        2.48      2.78 o 
  -4  -6   1        8.02        7.19      3.45 o 
  -3  -6   1        0.55       -0.30      2.46 o 
  -2  -6   1      147.15      161.15     13.37 o 
  -1  -6   1      159.50      168.04      8.59 o 
   0  -6   1       54.32       52.58      4.79 o 
   1  -6   1      347.03      400.63     14.79 o 
   2  -6   1        3.50        0.99      3.35 o 
   3  -6   1      468.54      489.36     18.29 o 
   4  -6   1      275.88      281.48     12.65 o 
   5  -6   1       32.45       35.45      3.86 o 
   6  -6   1      152.51      160.69      6.53 o 
   7  -6   1        1.44        2.01      1.89 o 
   8  -6   1        1.76        1.28      2.24 o 
   9  -6   1       34.78       36.78      5.04 o 
  -5  -5   1       11.07        9.83      3.65 o 
  -4  -5   1        1.84        1.92      2.66 o 
  -3  -5   1       14.72       11.39      6.19 o 
  -2  -5   1      151.24      160.12     12.61 o 
  -1  -5   1        6.52        2.51      8.48 o 
   0  -5   1        5.78        4.05      4.77 o 
   1  -5   1       23.51       20.98      5.75 o 
   2  -5   1       96.91       94.25     10.20 o 
   3  -5   1     1084.34     1138.60     41.68 o 
   4  -5   1       90.19      100.07     13.42 o 
   5  -5   1       17.77       21.99      7.90 o 
   6  -5   1        8.12        9.19      2.63 o 
   7  -5   1        9.20        8.11      2.55 o 
   8  -5   1       85.40       80.73      6.12 o 
   9  -5   1       65.57       63.30      6.76 o 
  10  -5   1      115.46      128.77      7.42 o 
  -6  -4   1        0.62       -2.35      2.35 o 
  -5  -4   1      200.86      225.15     13.46 o 
  -4  -4   1        1.77        1.81      1.94 o 
  -3  -4   1      652.60      714.75     15.00 o 
  -2  -4   1       17.82       15.26      4.23 o 
  -1  -4   1       87.28       68.28      8.58 o 
   0  -4   1     1253.91     1155.87     32.44 o 
   1  -4   1        0.47        1.27      2.95 o 
   2  -4   1      176.23      189.01     11.35 o 
   3  -4   1       30.87       25.24      3.06 o 
   4  -4   1       42.93       38.86      4.33 o 
   5  -4   1        5.00        6.35      2.34 o 
   6  -4   1       21.18       19.86      3.17 o 
   7  -4   1       26.08       27.74      3.50 o 
   8  -4   1       40.31       39.21      4.62 o 
   9  -4   1       30.22       30.58      4.73 o 
  10  -4   1       46.99       50.46      4.63 o 
  -7  -3   1       48.23       53.72      4.78 o 
  -6  -3   1      193.41      209.22      8.41 o 
  -5  -3   1        0.21        1.61      2.39 o 
  -4  -3   1       72.59       72.20      5.42 o 
  -3  -3   1      289.07      293.76     17.42 o 
  -2  -3   1        3.37        1.54      2.08 o 
  -1  -3   1     1501.88     1477.04     33.50 o 
   0  -3   1     1445.04     1427.50     29.98 o 
   1  -3   1        0.95        1.44      2.37 o 
   2  -3   1       89.38       96.56      5.02 o 
   3  -3   1      112.21      116.58      4.20 o 
   4  -3   1        9.04        7.89      2.91 o 
   5  -3   1       85.84       97.82      9.00 o 
   6  -3   1     1690.73     1698.84     58.39 o 
   7  -3   1      516.20      511.80     28.86 o 
   8  -3   1      219.41      213.92      9.25 o 
   9  -3   1       14.79       15.89      2.43 o 
  -7  -2   1      166.54      182.36     11.35 o 
  -6  -2   1      196.41      195.85     13.71 o 
  -5  -2   1      114.27      112.00      7.45 o 
  -4  -2   1      447.60      360.97     28.60 o 
  -3  -2   1       12.86       13.44      3.60 o 
  -2  -2   1      935.59      914.23     24.13 o 
  -1  -2   1     1820.23     1811.02     30.83 o 
   0  -2   1     8204.39     7957.85     57.73 o 
   1  -2   1     1095.18     1051.82     13.10 o 
   2  -2   1       33.77       37.76      2.21 o 
   3  -2   1      495.54      491.56     20.69 o 
   4  -2   1      271.81      297.69     13.18 o 
   5  -2   1      878.38      889.54     25.75 o 
   6  -2   1      879.94      991.45     37.91 o 
   7  -2   1      629.07      689.42     23.47 o 
   8  -2   1       66.40       68.02      4.63 o 
   9  -2   1      100.21      100.95      5.31 o 
  -8  -1   1       19.40       20.73      4.47 o 
  -7  -1   1       36.02       31.07      6.33 o 
  -6  -1   1        5.84        6.57      5.06 o 
  -5  -1   1      358.70      354.46     20.89 o 
  -4  -1   1       79.66       70.46     12.63 o 
  -3  -1   1        2.91        4.74      2.18 o 
  -2  -1   1     1329.25     1308.88     22.93 o 
  -1  -1   1      281.22      322.77     10.41 o 
   0  -1   1      955.46     1006.67     21.95 o 
   1  -1   1     1610.32     1634.33     40.86 o 
   2  -1   1     2307.44     2414.73     45.58 o 
   3  -1   1     1770.24     1890.05     59.85 o 
   4  -1   1        5.49        7.91      3.37 o 
   5  -1   1     1158.85     1165.20     29.18 o 
   6  -1   1      133.13      124.95      5.86 o 
   7  -1   1        2.27        4.07      4.02 o 
   8  -1   1      149.50      157.59      6.50 o 
   9  -1   1       67.71       75.65      6.61 o 
  -9   0   1       50.29       58.28      4.90 o 
  -8   0   1        4.60        2.35      2.93 o 
  -7   0   1      513.44      513.73     15.30 o 
  -6   0   1       70.22       61.03      7.85 o 
  -5   0   1       82.04       78.64     13.75 o 
  -4   0   1      252.09      234.16     22.38 o 
  -3   0   1      283.45      278.21     18.69 o 
  -2   0   1       79.22       87.46      4.06 o 
  -1   0   1     1720.71     1829.54     21.07 o 
   0   0   1      610.30      636.96     15.37 o 
   1   0   1      250.71      275.92      7.25 o 
   2   0   1     4633.41     4744.92     29.02 o 
   3   0   1       52.79       63.79      4.24 o 
   4   0   1      586.69      659.15     30.17 o 
   5   0   1      362.58      366.44     30.87 o 
   6   0   1      125.37      127.17     11.69 o 
   7   0   1       83.78       85.00      9.23 o 
   8   0   1       98.17       93.93      6.11 o 
  -9   1   1       66.12       65.25      5.96 o 
  -8   1   1      121.12      122.36      8.50 o 
  -7   1   1     1290.11     1383.40     23.99 o 
  -6   1   1      625.97      703.30     38.28 o 
  -5   1   1       55.12       58.60      7.76 o 
  -4   1   1      772.09      893.36     53.84 o 
  -3   1   1      238.19      262.26     18.20 o 
  -2   1   1     5543.22     5383.93     26.35 o 
  -1   1   1      388.39      397.91      5.05 o 
   0   1   1       38.78       44.74      3.49 o 
   1   1   1      395.84      361.50     10.57 o 
   2   1   1       97.77       97.41      6.61 o 
   3   1   1        3.00        0.78      1.12 o 
   4   1   1        3.06        0.48      2.63 o 
   5   1   1      110.85      103.71      6.74 o 
   6   1   1       79.69       77.77      9.23 o 
   7   1   1       42.92       41.93      7.63 o 
   8   1   1        9.12       10.33      3.42 o 
  -9   2   1       44.98       42.21      3.67 o 
  -8   2   1       57.43       57.89      4.94 o 
  -7   2   1        4.18        3.47      2.66 o 
  -6   2   1      827.01      848.79     46.62 o 
  -5   2   1       43.33       37.66      6.21 o 
  -4   2   1      566.83      612.77     76.54 o 
  -3   2   1       49.20       63.08      5.30 o 
  -2   2   1      663.40      667.02      6.44 o 
  -1   2   1       87.69       84.65      4.38 o 
   0   2   1     2385.23     2007.56     28.39 o 
   1   2   1       50.12       34.25      4.67 o 
   2   2   1      208.35      216.67     11.94 o 
   3   2   1      556.57      608.14     21.87 o 
   4   2   1      267.88      315.29     23.00 o 
   5   2   1       35.36       40.35      5.28 o 
   6   2   1       19.29       18.51      5.32 o 
   7   2   1        0.45        0.74      2.97 o 
  -9   3   1      138.71      149.67      9.39 o 
  -8   3   1       22.56       21.55      3.64 o 
  -7   3   1       59.57       58.61      4.27 o 
  -6   3   1       99.33       88.62     14.72 o 
  -5   3   1       80.18       83.24     12.57 o 
  -4   3   1      217.42      296.00     21.32 o 
  -3   3   1     2430.95     2693.30     37.66 o 
  -2   3   1       34.19       24.25      2.49 o 
  -1   3   1      122.56      114.81      8.14 o 
   0   3   1     1897.60     1841.14     34.55 o 
   1   3   1       65.11       76.50      7.93 o 
   2   3   1      224.11      249.33     15.30 o 
   3   3   1      180.77      233.42     16.33 o 
   4   3   1       57.97       62.33      5.97 o 
   5   3   1       22.36       23.41      3.70 o 
   6   3   1       51.21       50.31      5.20 o 
 -10   4   1      147.03      191.42      8.37 o 
  -9   4   1       52.85       61.07      6.52 o 
  -8   4   1        3.85        4.62      2.31 o 
  -7   4   1       56.43       59.18      4.62 o 
  -6   4   1      106.83      108.36      5.37 o 
  -5   4   1        9.96       -0.57      5.79 o 
  -4   4   1      339.78      331.14     15.82 o 
  -3   4   1     3197.88     3509.01     43.96 o 
  -2   4   1        1.15        1.76      3.02 o 
  -1   4   1     1539.14     1557.63     35.55 o 
   0   4   1      518.92      520.64     22.32 o 
   1   4   1       12.67       15.19      4.06 o 
   2   4   1       58.51       72.88     10.15 o 
   3   4   1      164.20      192.41      9.77 o 
   4   4   1       13.99       17.71      3.56 o 
   5   4   1        2.91        3.52      4.20 o 
 -10   5   1       24.27       32.46      3.93 o 
  -9   5   1        3.72        1.53      2.64 o 
  -8   5   1      225.82      225.02     10.98 o 
  -7   5   1       27.33       26.39      3.34 o 
  -6   5   1       19.35       15.13      1.95 o 
  -5   5   1      283.06      265.91     23.76 o 
  -4   5   1      218.68      199.36     17.38 o 
  -3   5   1      333.77      333.99     16.14 o 
  -2   5   1      409.73      401.76     19.93 o 
  -1   5   1       32.21       31.74      6.16 o 
   0   5   1       73.89       81.59     10.46 o 
   1   5   1       35.05       40.50      3.92 o 
   2   5   1      139.38      132.71     12.07 o 
   3   5   1        4.12        2.26      2.60 o 
   4   5   1        0.93        0.21      2.90 o 
   5   5   1       15.24       15.65      3.77 o 
  -9   6   1       79.29       83.24      7.46 o 
  -8   6   1      118.51      122.11      6.86 o 
  -7   6   1       21.94       18.49      2.41 o 
  -6   6   1        8.74        4.03      1.69 o 
  -5   6   1      159.08      155.23      7.34 o 
  -4   6   1        0.47        2.24      1.95 o 
  -3   6   1      172.89      185.86      8.03 o 
  -2   6   1       94.19      111.77      7.87 o 
  -1   6   1       93.34       92.36      7.38 o 
   0   6   1      252.87      289.85     11.81 o 
   1   6   1      211.95      221.93     10.23 o 
   2   6   1      107.64      114.14     11.33 o 
   3   6   1        0.29       -0.31      3.72 o 
   4   6   1       88.53       93.41      7.14 o 
  -9   7   1      112.09      144.30      9.28 o 
  -8   7   1       60.91       62.30      4.84 o 
  -7   7   1       50.05       46.72      3.76 o 
  -6   7   1      354.20      338.56     12.14 o 
  -5   7   1      109.96      113.17      6.55 o 
  -4   7   1       86.90       89.14      6.42 o 
  -3   7   1      102.35      118.46      7.61 o 
  -2   7   1       57.51       53.44      5.54 o 
  -1   7   1       68.60       69.94      8.80 o 
   0   7   1       27.73       26.99      4.00 o 
   1   7   1      205.96      240.15      9.73 o 
   2   7   1       75.39       76.67      8.32 o 
   3   7   1       16.09       13.25      3.68 o 
  -8   8   1       58.17       50.94      5.53 o 
  -7   8   1       16.98       13.65      2.69 o 
  -6   8   1       55.38       53.83      5.34 o 
  -5   8   1       64.19       66.54      4.28 o 
  -4   8   1       37.08       34.63      4.35 o 
  -3   8   1       10.85       13.06      5.21 o 
  -2   8   1       15.48       15.85      4.53 o 
  -1   8   1        8.33        3.71      2.49 o 
   0   8   1       21.36       26.89      3.66 o 
   1   8   1        0.31       -0.07      1.74 o 
  -7   9   1       13.08        9.67      3.10 o 
  -6   9   1       38.02       38.68      6.09 o 
  -5   9   1        1.16        0.21      1.70 o 
  -4   9   1        6.67        5.83      3.09 o 
  -3   9   1       54.14       59.39      7.12 o 
  -2   9   1        0.97        1.17      2.01 o 
  -1   9   1        2.67        6.34      2.18 o 
  -4  10   1        7.91        6.21      1.56 o 
   3 -10   2        2.33        6.75      2.33 o 
   4 -10   2        7.94        9.22      2.28 o 
   1  -9   2        0.35       -0.78      2.19 o 
   2  -9   2        9.21        9.81      2.06 o 
   3  -9   2       23.86       26.64      3.25 o 
   4  -9   2        1.03        1.42      1.17 o 
   5  -9   2        2.79        2.10      1.37 o 
   6  -9   2       36.81       36.85      6.51 o 
   7  -9   2       17.09       18.51      4.68 o 
   8  -9   2        0.52        4.13      2.75 o 
  -1  -8   2      101.32      118.19      7.87 o 
   0  -8   2       96.90      101.72      5.60 o 
   1  -8   2       11.79        4.61      3.33 o 
   2  -8   2      267.15      283.46     16.08 o 
   3  -8   2      322.05      347.87     18.05 o 
   4  -8   2       26.46       24.31      3.22 o 
   5  -8   2       23.31       25.92      2.96 o 
   6  -8   2      176.92      185.43      8.85 o 
   7  -8   2        0.45       -3.29      3.29 o 
   8  -8   2        0.14       -1.24      2.46 o 
  -3  -7   2       22.14       25.21      4.58 o 
  -2  -7   2        0.91        1.87      2.76 o 
  -1  -7   2       11.12       10.85      2.89 o 
   0  -7   2       43.23       48.18      5.07 o 
   1  -7   2       74.16       82.73      8.99 o 
   2  -7   2       73.80       76.79      6.16 o 
   3  -7   2      979.04     1032.95     35.33 o 
   4  -7   2      184.91      204.36      7.72 o 
   5  -7   2        2.06        4.40      3.53 o 
   6  -7   2      113.85      110.63      7.59 o 
   7  -7   2       31.29       32.30      7.32 o 
   8  -7   2      112.59      109.24      7.65 o 
   9  -7   2       93.89       99.43     11.09 o 
  -4  -6   2        3.49        1.30      3.41 o 
  -3  -6   2        7.98        7.13      4.59 o 
  -2  -6   2        0.42       -2.50      4.58 o 
  -1  -6   2      135.18      141.20      7.93 o 
   0  -6   2       69.09       74.10      4.78 o 
   1  -6   2      163.97      175.76      7.17 o 
   2  -6   2      188.65      194.96     16.64 o 
   3  -6   2       14.46        8.48      5.82 o 
   4  -6   2      168.79      202.38      9.90 o 
   5  -6   2      190.89      198.55      8.65 o 
   6  -6   2      448.26      469.23     14.09 o 
   7  -6   2        8.02        6.55      2.76 o 
   8  -6   2       79.15       80.56      5.40 o 
   9  -6   2       68.08       75.55      5.61 o 
  -5  -5   2       45.08       47.18      6.32 o 
  -4  -5   2       88.50       88.66      8.91 o 
  -3  -5   2      178.98      170.30     13.03 o 
  -2  -5   2       37.96       38.66      4.94 o 
  -1  -5   2       10.62        5.94      4.56 o 
   0  -5   2      246.81      242.88     17.72 o 
   1  -5   2       14.40        9.25      4.35 o 
   2  -5   2       29.07       25.69      5.91 o 
   3  -5   2      173.38      170.07      9.70 o 
   4  -5   2        7.30       14.03      6.70 o 
   5  -5   2      351.92      372.50     15.99 o 
   6  -5   2     1396.65     1429.47     22.10 o 
   7  -5   2      127.92      121.26      6.43 o 
   8  -5   2       84.39       87.73      6.27 o 
   9  -5   2        0.53        0.96      2.88 o 
  10  -5   2       82.06       88.69      5.92 o 
  -6  -4   2       40.24       51.73      6.16 o 
  -5  -4   2      213.80      215.26     13.09 o 
  -4  -4   2        1.31        0.81      4.45 o 
  -3  -4   2        4.06        2.15      2.50 o 
  -2  -4   2      261.53      235.62     17.37 o 
  -1  -4   2     1294.82     1222.57     35.60 o 
   0  -4   2      698.62      705.59     25.62 o 
   1  -4   2      314.77      264.26     14.82 o 
   2  -4   2      518.68      499.37     18.48 o 
   3  -4   2        1.02        1.55      1.35 o 
   4  -4   2      273.94      269.37     10.46 o 
   5  -4   2       20.88       22.73      7.05 o 
   6  -4   2       18.00       15.49      3.78 o 
   7  -4   2      350.37      325.60     10.44 o 
   8  -4   2       13.44       14.34      3.62 o 
   9  -4   2       16.95       16.06      4.50 o 
  10  -4   2        0.90        1.75      2.09 o 
  -7  -3   2      100.95      121.48      6.63 o 
  -6  -3   2       41.36       44.11      4.52 o 
  -5  -3   2        0.43       -1.53      3.73 o 
  -4  -3   2       34.23       33.74      4.30 o 
  -3  -3   2        0.60       -2.00      2.00 o 
  -2  -3   2       57.90       49.92      7.02 o 
  -1  -3   2     1109.84     1160.13     30.12 o 
   0  -3   2        0.84        0.29      2.05 o 
   1  -3   2      898.49      844.25     22.62 o 
   2  -3   2      314.70      327.26      8.15 o 
   3  -3   2     1396.95     1483.23     24.47 o 
   4  -3   2      839.50      847.63     38.02 o 
   5  -3   2      175.61      155.76     10.77 o 
   6  -3   2      570.69      593.77     17.73 o 
   7  -3   2       35.96       38.52      4.63 o 
   8  -3   2      225.75      245.20     19.81 o 
   9  -3   2      104.92      109.66      8.89 o 
  -7  -2   2      289.09      298.69     13.92 o 
  -6  -2   2        7.26        6.19      3.71 o 
  -5  -2   2       40.14       36.90      4.87 o 
  -4  -2   2      140.69      126.99     17.09 o 
  -3  -2   2      252.39      249.75     13.96 o 
  -2  -2   2     1208.13     1199.55     28.73 o 
  -1  -2   2     3010.37     3116.99     42.60 o 
   0  -2   2    18311.10    17730.44    276.44 o 
   1  -2   2      303.15      285.38     11.69 o 
   2  -2   2      243.20      245.92      8.98 o 
   3  -2   2     1539.37     1661.61     14.94 o 
   4  -2   2       52.48       51.99      9.21 o 
   5  -2   2        6.03        8.65      3.76 o 
   6  -2   2        1.85       -1.06      1.89 o 
   7  -2   2       96.59       97.26      5.48 o 
   8  -2   2       91.49       91.58      6.68 o 
   9  -2   2       10.87       11.24      2.30 o 
  -8  -1   2        0.44       -0.40      2.13 o 
  -7  -1   2      450.74      429.03     19.02 o 
  -6  -1   2      140.84      133.08      8.11 o 
  -5  -1   2       23.49       21.01      4.50 o 
  -4  -1   2       13.07       12.42      5.20 o 
  -3  -1   2      403.34      404.73     14.94 o 
  -2  -1   2      236.27      261.13     11.50 o 
  -1  -1   2      862.20      913.88     18.86 o 
   0  -1   2     2675.96     2707.62     18.43 o 
   1  -1   2      163.91      149.94      3.32 o 
   2  -1   2     2454.41     2476.84     18.37 o 
   3  -1   2      157.15      199.85      6.16 o 
   4  -1   2      678.05      747.41     50.90 o 
   5  -1   2       29.36       19.55      4.55 o 
   6  -1   2      340.52      316.90     10.19 o 
   7  -1   2       45.29       49.01      7.26 o 
   8  -1   2       24.16       23.33      3.75 o 
   9  -1   2       90.89       86.80      6.69 o 
  -9   0   2        0.01        0.26      1.74 o 
  -8   0   2      134.13      126.49      9.36 o 
  -7   0   2        9.51       11.67      3.78 o 
  -6   0   2      264.25      276.35     13.76 o 
  -5   0   2      167.06      208.00     24.12 o 
  -4   0   2      569.08      672.03     35.74 o 
  -3   0   2        1.77        2.89      1.93 o 
  -2   0   2     1604.13     1762.84     44.31 o 
  -1   0   2     1268.61     1265.45     11.24 o 
   0   0   2        3.25        8.15      4.26 o 
   1   0   2     4033.09     4010.87     27.69 o 
   2   0   2      358.77      336.90      8.78 o 
   3   0   2      657.82      677.89     16.68 o 
   4   0   2       19.60       28.14      4.52 o 
   5   0   2       21.71       18.60      5.24 o 
   6   0   2      180.83      168.01      9.30 o 
   7   0   2      102.60      110.63     11.29 o 
   8   0   2       64.00       61.08      4.03 o 
  -9   1   2       19.80       20.43      3.40 o 
  -8   1   2       55.58       63.06      6.49 o 
  -7   1   2       23.87       21.21      3.10 o 
  -6   1   2       24.84       25.08      3.80 o 
  -5   1   2      708.48      801.82     44.70 o 
  -4   1   2     2621.74     3161.14     43.94 o 
  -3   1   2     2248.18     2485.75     34.00 o 
  -2   1   2     1735.06     1784.87     12.84 o 
  -1   1   2      525.47      529.64      7.43 o 
   0   1   2       26.20       37.00      4.29 o 
   1   1   2       28.36       32.97      4.56 o 
   2   1   2       74.75       92.34      7.54 o 
   3   1   2      432.39      523.30     16.88 o 
   4   1   2      370.31      434.61     23.78 o 
   5   1   2       97.62       85.36      7.15 o 
   6   1   2       74.75       79.33     10.18 o 
   7   1   2        7.13        7.53      5.04 o 
   8   1   2       93.85       86.00      6.60 o 
  -9   2   2       39.25       39.66      3.48 o 
  -8   2   2       78.15       81.32      5.74 o 
  -7   2   2      161.66      166.54      8.33 o 
  -6   2   2       59.77       70.27     15.23 o 
  -5   2   2        5.90        7.62      5.40 o 
  -4   2   2      746.95      800.86     34.10 o 
  -3   2   2     2876.02     3113.08     18.07 o 
  -2   2   2      302.72      305.24      6.84 o 
  -1   2   2      196.71      191.90      9.09 o 
   0   2   2       34.18       29.52      4.65 o 
   1   2   2      144.06      130.34      8.91 o 
   2   2   2      505.45      470.69     18.28 o 
   3   2   2       90.78      105.61     10.14 o 
   4   2   2       70.75       59.66      4.95 o 
   5   2   2      262.59      279.45     14.14 o 
   6   2   2        9.25       10.31      4.64 o 
   7   2   2       75.37       67.24      5.42 o 
  -9   3   2       78.16       92.60      7.83 o 
  -8   3   2       16.40       14.43      2.91 o 
  -7   3   2      189.51      192.73      8.76 o 
  -6   3   2       25.54       25.34      3.26 o 
  -5   3   2      234.48      207.80     18.98 o 
  -4   3   2      797.26      909.07     35.68 o 
  -3   3   2       74.35       80.21      3.69 o 
  -2   3   2      347.89      341.65      6.73 o 
  -1   3   2      302.61      309.21     14.04 o 
   0   3   2      174.16      202.49     12.57 o 
   1   3   2       76.67       61.88      8.06 o 
   2   3   2     1814.49     1790.37     42.27 o 
   3   3   2        6.52        0.22      5.72 o 
   4   3   2       48.68       51.68      5.82 o 
   5   3   2      184.50      210.95     10.46 o 
   6   3   2        7.31        2.47      2.85 o 
  -9   4   2       83.82       94.18      8.02 o 
  -8   4   2       32.13       28.86      5.57 o 
  -7   4   2      171.52      171.03     12.73 o 
  -6   4   2      308.86      318.20      9.11 o 
  -5   4   2      130.46      138.26     16.07 o 
  -4   4   2       44.77       54.09      6.46 o 
  -3   4   2      689.41      766.71     21.58 o 
  -2   4   2       68.40       56.62      6.57 o 
  -1   4   2      116.33      115.92     11.00 o 
   0   4   2      750.74      722.34     27.48 o 
   1   4   2      211.20      186.60     14.96 o 
   2   4   2        4.86        1.64      2.39 o 
   3   4   2      192.95      216.44     10.68 o 
   4   4   2       50.22       57.32      6.24 o 
   5   4   2        4.15        3.80      1.99 o 
 -10   5   2      197.70      270.41     10.45 o 
  -9   5   2       72.51       77.04      7.06 o 
  -8   5   2        2.89        0.89      0.96 o 
  -7   5   2      175.37      174.09      7.16 o 
  -6   5   2       89.10       94.05      4.28 o 
  -5   5   2       69.33       80.96     12.55 o 
  -4   5   2      355.37      363.24     22.53 o 
  -3   5   2       83.10       84.85      6.50 o 
  -2   5   2        3.65        2.13      2.63 o 
  -1   5   2        1.19        0.42      2.80 o 
   0   5   2     1228.26     1252.10     40.74 o 
   1   5   2      311.14      325.23     10.70 o 
   2   5   2        0.03       -2.11      3.17 o 
   3   5   2      159.16      178.63     14.29 o 
   4   5   2      133.10      133.04     10.92 o 
   5   5   2        5.38        5.87      2.48 o 
 -10   6   2       14.78       12.08      2.54 o 
  -9   6   2        8.77        9.20      3.24 o 
  -8   6   2        0.35       -0.60      2.97 o 
  -7   6   2      130.31      151.19      5.76 o 
  -6   6   2      156.01      157.78      8.61 o 
  -5   6   2       98.84      100.13      8.13 o 
  -4   6   2       54.64       54.88      4.38 o 
  -3   6   2      350.84      370.02     11.67 o 
  -2   6   2        9.84        8.18      1.86 o 
  -1   6   2        7.18        9.92      3.30 o 
   0   6   2       28.50       25.49      3.99 o 
   1   6   2       22.89       21.58      3.97 o 
   2   6   2       21.27       17.94      5.49 o 
   3   6   2       34.18       33.04      6.95 o 
   4   6   2        0.68        2.06      2.86 o 
  -9   7   2       37.18       41.14      5.31 o 
  -8   7   2       67.25       68.20      5.51 o 
  -7   7   2        1.10        2.84      1.60 o 
  -6   7   2        1.98        4.62      3.30 o 
  -5   7   2        6.38        5.47      2.70 o 
  -4   7   2       53.67       49.30      5.15 o 
  -3   7   2        1.21       -0.40      1.38 o 
  -2   7   2       90.67       96.55      7.40 o 
  -1   7   2       13.81        8.22      2.90 o 
   0   7   2       69.78       72.96      6.19 o 
   1   7   2      103.78      132.27     10.97 o 
   2   7   2        1.08       -3.62      3.62 o 
  -8   8   2       70.34       68.68      5.68 o 
  -7   8   2       10.59       11.23      2.64 o 
  -6   8   2       33.34       29.81      5.94 o 
  -5   8   2      187.37      189.88      8.88 o 
  -4   8   2       11.23       13.39      3.68 o 
  -3   8   2       74.88       82.97      6.60 o 
  -2   8   2       54.16       63.53      8.46 o 
  -1   8   2       27.60       32.97      5.83 o 
   0   8   2        0.49       -1.18      3.28 o 
   1   8   2        6.92       11.53      3.76 o 
  -7   9   2        6.05        3.07      3.41 o 
  -6   9   2        9.43       12.07      3.94 o 
  -5   9   2       87.60       97.40      6.04 o 
  -4   9   2       26.12       23.40      3.47 o 
  -3   9   2       10.69       11.82      3.91 o 
  -2   9   2       54.44       57.94      6.54 o 
  -1   9   2       37.10       42.19      4.54 o 
   3 -10   3       66.89       86.42      6.03 o 
   4 -10   3       17.11       18.62      2.07 o 
   5 -10   3       47.19       41.25      5.22 o 
   6 -10   3       14.06       14.74      3.67 o 
   1  -9   3        4.78        6.78      2.15 o 
   2  -9   3       47.28       53.12      4.63 o 
   3  -9   3      142.88      156.64      7.65 o 
   4  -9   3       22.80       23.33      3.35 o 
   5  -9   3       79.43       83.87      5.30 o 
   6  -9   3       45.54       44.50      6.67 o 
   7  -9   3        0.39       -0.78      2.08 o 
   8  -9   3       59.62       40.85      5.40 o 
  -1  -8   3       73.28       88.16      6.84 o 
   0  -8   3       82.51       80.05      7.26 o 
   1  -8   3       11.03       15.36      3.94 o 
   2  -8   3        3.84        2.79      3.26 o 
   3  -8   3       13.21       12.04      4.20 o 
   4  -8   3        2.13        4.31      2.27 o 
   5  -8   3        9.43        6.70      2.29 o 
   6  -8   3       28.71       24.28      6.69 o 
   7  -8   3        3.79        1.01      4.06 o 
   8  -8   3        6.97        6.66      3.20 o 
  -3  -7   3        0.14       -2.49      3.08 o 
  -2  -7   3        1.84        1.75      2.97 o 
  -1  -7   3        0.44       -1.36      1.36 o 
   0  -7   3       25.17       21.71      3.56 o 
   1  -7   3        8.85        9.09      4.61 o 
   2  -7   3       73.02       70.69      8.65 o 
   3  -7   3      145.07      146.77      8.13 o 
   4  -7   3        0.99        3.63      2.44 o 
   5  -7   3      162.75      155.27      8.98 o 
   6  -7   3      208.55      217.42     10.16 o 
   7  -7   3        1.79        2.53      4.15 o 
   8  -7   3       77.64       71.25      6.34 o 
   9  -7   3        7.16        4.14      3.83 o 
  -4  -6   3       68.94       72.52      7.21 o 
  -3  -6   3      303.04      294.11     15.23 o 
  -2  -6   3      136.70      135.21     11.38 o 
  -1  -6   3      189.10      190.94      8.80 o 
   0  -6   3      729.70      719.74     14.63 o 
   1  -6   3       23.78       20.80      3.85 o 
   2  -6   3       21.26       22.04      5.38 o 
   3  -6   3        5.84       -1.09      1.76 o 
   4  -6   3        1.05       -1.16      3.84 o 
   5  -6   3        6.55        4.94      2.17 o 
   6  -6   3       93.72       77.84     10.06 o 
   7  -6   3      169.45      182.14     29.80 o 
   8  -6   3      172.05      185.06      7.69 o 
   9  -6   3        4.04        4.34      2.58 o 
  -5  -5   3       67.08       71.04      7.23 o 
  -4  -5   3        0.29       -1.59      3.21 o 
  -3  -5   3      556.92      536.05     21.85 o 
  -2  -5   3        7.07        9.24      3.03 o 
  -1  -5   3     1399.23     1404.58     46.50 o 
   0  -5   3      213.81      196.47     15.50 o 
   1  -5   3        9.10        5.50      4.22 o 
   2  -5   3      126.28      125.81     11.41 o 
   3  -5   3      263.32      262.04     11.84 o 
   4  -5   3       12.67       15.82      6.04 o 
   5  -5   3       41.55       45.73      6.09 o 
   6  -5   3     1447.52     1517.38     27.46 o 
   7  -5   3       84.25       81.01      5.69 o 
   8  -5   3        0.13       -0.86      1.98 o 
   9  -5   3       66.65       70.92      7.21 o 
  -6  -4   3       56.11       61.28      6.13 o 
  -5  -4   3        3.36        3.51      3.80 o 
  -4  -4   3      166.70      156.06     12.04 o 
  -3  -4   3        5.11       11.82      4.92 o 
  -2  -4   3      108.06      100.65     10.79 o 
  -1  -4   3     1467.92     1358.28     37.98 o 
   0  -4   3     2693.82     2685.98     51.13 o 
   1  -4   3       58.99       52.49      7.91 o 
   2  -4   3      106.24      111.75      9.67 o 
   3  -4   3     1810.62     1900.06     23.51 o 
   4  -4   3       26.60       28.98      4.51 o 
   5  -4   3      182.47      178.75     11.11 o 
   6  -4   3     1113.37     1095.64     21.75 o 
   7  -4   3      657.42      645.66     41.34 o 
   8  -4   3      110.06      100.49      7.17 o 
   9  -4   3       44.58       42.46      5.94 o 
  -7  -3   3       74.63       86.57      6.01 o 
  -6  -3   3        3.42        3.33      2.48 o 
  -5  -3   3      173.47      170.78      8.38 o 
  -4  -3   3      117.28      117.88      6.59 o 
  -3  -3   3       38.28       38.63      6.94 o 
  -2  -3   3       42.78       31.64      5.68 o 
  -1  -3   3      935.79      949.79     28.33 o 
   0  -3   3     2021.97     2107.42     40.12 o 
   1  -3   3      575.79      681.25     12.30 o 
   2  -3   3       68.24       66.71      5.19 o 
   3  -3   3      452.11      471.80     12.17 o 
   4  -3   3       12.78       15.38      3.53 o 
   5  -3   3      346.78      345.44     15.62 o 
   6  -3   3      328.63      336.41      8.31 o 
   7  -3   3       66.16       61.40      5.75 o 
   8  -3   3      288.85      293.49     17.08 o 
   9  -3   3       13.91       21.12      5.00 o 
  -7  -2   3        1.75        1.45      2.49 o 
  -6  -2   3        3.61        3.55      2.67 o 
  -5  -2   3      113.61      119.27     12.59 o 
  -4  -2   3       34.24       37.33      9.56 o 
  -3  -2   3       83.73       79.36      8.40 o 
  -2  -2   3        4.61        3.18      3.12 o 
  -1  -2   3     1093.84     1146.35     18.18 o 
   0  -2   3      349.94      375.99     11.30 o 
   1  -2   3      494.20      451.68     16.59 o 
   2  -2   3      764.29      750.63     15.43 o 
   3  -2   3       57.86       69.25      5.52 o 
   4  -2   3      840.73      890.86     33.18 o 
   5  -2   3      675.41      662.40     31.73 o 
   6  -2   3       41.52       43.53      4.17 o 
   7  -2   3      137.40      129.44      9.13 o 
   8  -2   3      131.86      146.46     10.90 o 
   9  -2   3        1.17        3.18      1.62 o 
  -8  -1   3       80.94       92.07      7.28 o 
  -7  -1   3      424.13      411.99     18.21 o 
  -6  -1   3      168.50      162.11     12.07 o 
  -5  -1   3       64.47       69.08      5.15 o 
  -4  -1   3       20.36       24.01      7.77 o 
  -3  -1   3      100.10      110.36      8.92 o 
  -2  -1   3        5.71       11.41      9.42 o 
  -1  -1   3      542.61      521.69     15.25 o 
   0  -1   3       52.18       51.24      5.19 o 
   1  -1   3      105.11      105.22      6.82 o 
   2  -1   3     2234.13     2159.81     66.54 o 
   3  -1   3     1064.50     1189.56     20.86 o 
   4  -1   3      352.38      326.80     29.87 o 
   5  -1   3      416.82      376.39     24.16 o 
   6  -1   3       37.45       37.61      4.05 o 
   7  -1   3        6.90        5.30      2.77 o 
   8  -1   3       56.29       63.97      5.36 o 
   9  -1   3        1.21        1.12      1.41 o 
  -9   0   3       12.33       13.46      3.00 o 
  -8   0   3      218.50      208.00     11.95 o 
  -7   0   3        2.70        2.50      2.82 o 
  -6   0   3      217.84      210.40     13.71 o 
  -5   0   3      141.14      152.63     19.09 o 
  -4   0   3      278.15      300.50     22.79 o 
  -3   0   3       69.28       68.21      4.25 o 
  -2   0   3     2210.21     2126.41     44.57 o 
  -1   0   3       26.89       27.67      2.36 o 
   0   0   3       22.65       26.51      2.88 o 
   1   0   3      251.65      249.72      8.45 o 
   2   0   3      104.00      109.42      5.82 o 
   3   0   3      286.61      311.42      9.30 o 
   4   0   3      171.97      211.00     16.60 o 
   5   0   3       26.28       16.37      2.98 o 
   6   0   3        2.12        0.18      3.00 o 
   7   0   3       23.40       19.17      6.39 o 
   8   0   3      106.72      104.58     11.55 o 
  -9   1   3       41.21       45.25      5.08 o 
  -8   1   3        5.92        4.19      2.98 o 
  -7   1   3        8.92        9.29      5.19 o 
  -6   1   3        4.76        6.00      2.51 o 
  -5   1   3      107.87       97.92     15.93 o 
  -4   1   3      747.58      856.70     36.37 o 
  -3   1   3      328.47      349.49     12.21 o 
  -2   1   3       95.73       91.34      4.35 o 
  -1   1   3      213.30      204.30      6.75 o 
   0   1   3     3395.03     3875.98     28.34 o 
   1   1   3      195.30      202.50     11.71 o 
   2   1   3       20.20       15.55      4.69 o 
   3   1   3      830.01      941.08     32.52 o 
   4   1   3       47.23       43.67      8.96 o 
   5   1   3       25.14       26.21      3.87 o 
   6   1   3       51.59       37.65      7.85 o 
   7   1   3       83.69       87.98      9.62 o 
   8   1   3       18.81       14.62      2.98 o 
  -9   2   3        1.34        0.96      1.06 o 
  -8   2   3       69.45       64.47      5.15 o 
  -7   2   3      270.76      269.53     10.41 o 
  -6   2   3       54.63       48.40      4.11 o 
  -5   2   3      191.31      191.48     18.97 o 
  -4   2   3     1129.15     1180.19     40.17 o 
  -3   2   3     1761.35     1891.96     24.01 o 
  -2   2   3        0.57        1.70      1.28 o 
  -1   2   3      614.09      675.01     19.78 o 
   0   2   3     2771.88     2612.95     40.42 o 
   1   2   3       66.74       62.29      7.21 o 
   2   2   3       79.12       74.69      8.62 o 
   3   2   3      273.10      313.26     18.32 o 
   4   2   3        9.93       10.57      2.76 o 
   5   2   3       22.72       19.18      3.65 o 
   6   2   3      102.75      110.52     11.21 o 
   7   2   3      216.00      186.10     10.67 o 
  -9   3   3        0.17       -0.62      2.36 o 
  -8   3   3      224.19      241.64      9.67 o 
  -7   3   3      477.95      501.72     38.77 o 
  -6   3   3        0.12        1.05      2.28 o 
  -5   3   3      819.40      785.45     34.88 o 
  -4   3   3      179.91      162.63      8.59 o 
  -3   3   3       23.21       23.11      2.45 o 
  -2   3   3      683.61      739.40     11.22 o 
  -1   3   3        5.89       12.02      4.18 o 
   0   3   3      632.30      608.63     22.81 o 
   1   3   3      178.19      163.53     13.10 o 
   2   3   3       16.72       11.72      3.74 o 
   3   3   3       55.07       51.53      4.48 o 
   4   3   3       13.98       13.19      3.62 o 
   5   3   3      174.29      194.85      9.97 o 
   6   3   3       31.79       24.96      5.13 o 
  -9   4   3        0.73        0.39      2.12 o 
  -8   4   3      122.36      140.03     11.07 o 
  -7   4   3       15.18       24.02      4.38 o 
  -6   4   3        2.11        1.45      1.81 o 
  -5   4   3      457.77      445.95     26.67 o 
  -4   4   3       17.74       27.83      7.57 o 
  -3   4   3        2.84        0.31      2.37 o 
  -2   4   3      968.62     1107.71     21.94 o 
  -1   4   3      113.95      111.77     11.18 o 
   0   4   3      612.88      706.30     29.26 o 
   1   4   3       64.88       68.60      9.34 o 
   2   4   3      247.73      246.79     14.19 o 
   3   4   3       97.68       93.86     10.47 o 
   4   4   3       57.29       67.29      6.50 o 
   5   4   3       39.01       42.12      6.38 o 
 -10   5   3        5.17        9.83      2.72 o 
  -9   5   3       52.73       59.88      6.70 o 
  -8   5   3      101.99       99.61      9.34 o 
  -7   5   3       84.92       67.03      4.51 o 
  -6   5   3       67.91       56.20      3.94 o 
  -5   5   3       73.12       70.92      4.94 o 
  -4   5   3       25.80       15.28      4.98 o 
  -3   5   3        1.14        4.27      2.23 o 
  -2   5   3       79.05       96.87      7.60 o 
  -1   5   3        8.19        9.01      5.76 o 
   0   5   3        5.65       13.36      2.94 o 
   1   5   3      128.64      150.56      8.59 o 
   2   5   3       31.38       26.78      6.76 o 
   3   5   3       70.32       77.91      9.67 o 
   4   5   3       37.77       25.51      6.42 o 
  -9   6   3        9.76        7.80      3.09 o 
  -8   6   3       77.36       61.87      8.16 o 
  -7   6   3        7.48        6.19      1.84 o 
  -6   6   3        4.61        0.08      2.61 o 
  -5   6   3      258.65      208.70     10.08 o 
  -4   6   3        9.17       12.79      4.88 o 
  -3   6   3        8.24        5.09      2.50 o 
  -2   6   3       36.73       34.28      3.92 o 
  -1   6   3        0.24       -3.23      6.37 o 
   0   6   3      132.85      134.65      8.07 o 
   1   6   3       45.53       48.32      5.11 o 
   2   6   3       39.14       37.55      7.30 o 
   3   6   3      154.58      149.75     11.27 o 
  -8   7   3        0.43        0.19      1.84 o 
  -7   7   3       39.36       27.27      4.02 o 
  -6   7   3       20.41       18.93      5.37 o 
  -5   7   3      109.46      103.41      6.96 o 
  -4   7   3       83.49       84.56      6.72 o 
  -3   7   3      220.68      210.80     17.57 o 
  -2   7   3      144.31      141.31     11.90 o 
  -1   7   3       22.08       20.14      6.19 o 
   0   7   3      239.33      265.10     11.28 o 
   1   7   3       85.59       94.69      9.67 o 
   2   7   3        1.45        3.89      3.64 o 
  -8   8   3       22.92       22.79      3.47 o 
  -7   8   3       63.88       71.23      8.14 o 
  -6   8   3       29.51       34.86      7.00 o 
  -5   8   3       71.13       71.08      6.26 o 
  -4   8   3       17.31       17.38      3.72 o 
  -3   8   3      854.94      906.86     20.08 o 
  -2   8   3      103.15      108.34     10.33 o 
  -1   8   3       12.52       16.28      4.46 o 
   0   8   3       38.05       40.88      5.55 o 
  -7   9   3       19.12       20.08      3.96 o 
  -6   9   3       30.38       31.50      4.95 o 
  -5   9   3       36.40       40.81      4.36 o 
  -4   9   3       18.70       17.90      2.51 o 
  -3   9   3       19.18       20.49      4.74 o 
  -2   9   3       25.88       24.85      4.58 o 
   3 -10   4        4.95        4.50      2.05 o 
   4 -10   4       10.85       10.66      1.48 o 
   5 -10   4       40.61       36.73      4.98 o 
   6 -10   4        1.91       -2.09      3.26 o 
   1  -9   4        1.70        1.90      2.55 o 
   2  -9   4        5.70        7.06      2.07 o 
   3  -9   4       39.60       39.35      4.23 o 
   4  -9   4       10.93       11.96      2.75 o 
   5  -9   4       69.60       68.42      9.91 o 
   6  -9   4        3.01        1.97      3.51 o 
   7  -9   4        1.49        4.06      2.14 o 
   8  -9   4        6.86        6.68      2.71 o 
  -1  -8   4       28.06       35.06      4.09 o 
   0  -8   4       10.35       10.13      3.66 o 
   1  -8   4       10.34        6.29      2.99 o 
   2  -8   4       27.47       28.24      5.10 o 
   3  -8   4       68.27       61.43      7.67 o 
   4  -8   4        9.86        8.08      2.46 o 
   5  -8   4      325.08      278.87     18.83 o 
   6  -8   4       64.19       47.65      8.33 o 
   7  -8   4       23.43       18.63      5.82 o 
   8  -8   4        1.46       -0.46      2.86 o 
  -3  -7   4        0.60       -0.13      2.38 o 
  -2  -7   4      106.26      125.24      9.41 o 
  -1  -7   4      232.44      240.27      9.52 o 
   0  -7   4      147.85      137.60      7.53 o 
   1  -7   4       13.24       13.26      4.26 o 
   2  -7   4      225.04      214.48     13.40 o 
   3  -7   4      425.50      400.51     17.21 o 
   4  -7   4       15.78       17.06      4.78 o 
   5  -7   4      448.01      366.72     21.63 o 
   6  -7   4     1027.77      925.26     33.79 o 
   7  -7   4        0.02       -1.54      3.98 o 
   8  -7   4       44.43       38.71      8.21 o 
   9  -7   4       19.55       14.07      4.27 o 
  -4  -6   4       21.23       17.48      4.32 o 
  -3  -6   4       27.75       24.90      5.48 o 
  -2  -6   4       14.03       15.23      4.58 o 
  -1  -6   4      569.27      530.69     15.63 o 
   0  -6   4      958.12      928.80     16.19 o 
   1  -6   4      123.80      116.37      7.66 o 
   2  -6   4      487.65      460.27     14.30 o 
   3  -6   4       18.31       15.54      3.07 o 
   4  -6   4      365.13      368.46     19.05 o 
   5  -6   4       45.66       50.01      6.32 o 
   6  -6   4      136.70      148.86     13.67 o 
   7  -6   4       49.14       41.80      7.69 o 
   8  -6   4      146.41      151.87      8.68 o 
   9  -6   4        5.43        5.39      2.14 o 
  -5  -5   4       17.44       14.85      4.70 o 
  -4  -5   4        1.19        0.45      3.14 o 
  -3  -5   4       35.56       33.29      5.90 o 
  -2  -5   4      324.71      305.93     15.92 o 
  -1  -5   4        8.50       12.09      2.31 o 
   0  -5   4      385.35      344.51     21.07 o 
   1  -5   4      779.13      688.25     28.46 o 
   2  -5   4      260.32      248.93     16.41 o 
   3  -5   4       34.54       34.74      4.68 o 
   4  -5   4      656.64      674.11     22.70 o 
   5  -5   4      229.76      237.95     12.74 o 
   6  -5   4       95.65       99.25      7.24 o 
   7  -5   4       29.65       27.19      3.69 o 
   8  -5   4      173.41      179.28     11.14 o 
   9  -5   4       39.38       37.26      5.62 o 
  -6  -4   4       47.96       52.95      5.07 o 
  -5  -4   4       11.10       12.07      4.31 o 
  -4  -4   4       80.61       72.56      8.48 o 
  -3  -4   4       15.34       15.22      3.65 o 
  -2  -4   4      286.61      231.37     17.09 o 
  -1  -4   4     1168.46     1101.06     34.96 o 
   0  -4   4      817.91      779.66     28.62 o 
   1  -4   4        1.37        1.71      1.54 o 
   2  -4   4      127.61      136.34     11.24 o 
   3  -4   4        0.63        2.31      1.55 o 
   4  -4   4       59.71       68.81      7.43 o 
   5  -4   4        9.01       11.34      5.74 o 
   6  -4   4       29.16       34.52      3.74 o 
   7  -4   4        4.29        7.60      3.65 o 
   8  -4   4       55.28       57.49      4.16 o 
   9  -4   4       14.26       13.61      4.43 o 
  -6  -3   4       45.36       47.21      4.23 o 
  -5  -3   4       64.26       67.81      8.34 o 
  -4  -3   4        9.29        6.07      4.62 o 
  -3  -3   4       43.62       33.87      6.28 o 
  -2  -3   4        6.94        5.60      4.24 o 
  -1  -3   4       98.06       88.34      9.41 o 
   0  -3   4     1048.00     1050.46     23.75 o 
   1  -3   4     1249.53     1356.51     21.23 o 
   2  -3   4      363.71      332.85     18.45 o 
   4  -3   4       61.99       77.49      6.99 o 
   5  -3   4        7.19        8.09      5.08 o 
   6  -3   4      123.24      115.63      5.58 o 
   7  -3   4       25.37       20.62      4.71 o 
   8  -3   4       74.58       67.45      8.40 o 
   9  -3   4      106.00       95.86      8.34 o 
  -7  -2   4       10.29       12.74      3.56 o 
  -6  -2   4      136.46      124.20     10.29 o 
  -5  -2   4        0.08        1.92      1.07 o 
  -4  -2   4      298.36      271.73     23.31 o 
  -3  -2   4      412.67      418.31     19.51 o 
  -2  -2   4       58.54       57.94      7.90 o 
  -1  -2   4     1635.07     1527.90     29.90 o 
   0  -2   4      185.20      180.77      9.64 o 
   1  -2   4        4.01        2.68      2.98 o 
   2  -2   4      164.27      185.86      7.79 o 
   3  -2   4      629.09      683.41     16.18 o 
   4  -2   4       42.96       62.92      9.51 o 
   5  -2   4      387.02      398.01     24.46 o 
   6  -2   4       72.72       69.40      5.58 o 
   7  -2   4      198.78      182.05      9.51 o 
   8  -2   4       30.53       31.42      6.73 o 
   9  -2   4       49.87       38.75      2.96 o 
  -8  -1   4       11.24       14.89      3.70 o 
  -7  -1   4        7.76        9.31      4.01 o 
  -6  -1   4       88.93       75.47      8.70 o 
  -5  -1   4      124.47      123.77      8.61 o 
  -4  -1   4     1903.80     1837.48     55.85 o 
  -3  -1   4      491.14      493.90     15.34 o 
  -2  -1   4       68.97       67.26      7.30 o 
  -1  -1   4      226.18      240.48     12.01 o 
   0  -1   4     1264.14     1272.59    102.89 o 
   1  -1   4      115.22      113.36      3.99 o 
   2  -1   4      160.67      192.35      5.86 o 
   3  -1   4      272.38      343.96     17.38 o 
   4  -1   4      209.13      220.04     18.37 o 
   5  -1   4        3.46        9.67      5.92 o 
   6  -1   4      308.51      278.77     16.24 o 
   7  -1   4       96.93       89.94      7.06 o 
   8  -1   4       25.56       27.97      5.88 o 
  -9   0   4        0.21       -0.79      1.81 o 
  -8   0   4       34.61       37.71      5.72 o 
  -7   0   4       86.22       80.67      8.79 o 
  -6   0   4        5.71        7.58      3.25 o 
  -5   0   4      107.15      100.53     15.09 o 
  -4   0   4      453.71      452.76     26.01 o 
  -3   0   4      190.57      219.02     10.14 o 
  -2   0   4      669.39      620.30     14.47 o 
  -1   0   4      791.93      810.31     12.20 o 
   0   0   4      151.14      162.83      6.55 o 
   1   0   4     2487.09     2660.29     61.19 o 
   2   0   4      462.15      480.29     18.96 o 
   3   0   4      255.05      259.95     13.91 o 
   4   0   4       88.77       74.73     11.50 o 
   5   0   4      212.57      196.90     18.36 o 
   6   0   4      184.53      153.73      8.98 o 
   7   0   4      123.53      111.50     11.08 o 
   8   0   4       20.29       17.97      2.78 o 
  -9   1   4       94.28      111.08      7.69 o 
  -8   1   4       58.91       61.46      7.40 o 
  -7   1   4        7.11        9.81      4.16 o 
  -6   1   4      376.35      397.30     13.18 o 
  -5   1   4      426.90      389.24     26.40 o 
  -4   1   4      255.33      290.82     13.04 o 
  -3   1   4       47.66       53.01      5.10 o 
  -2   1   4     2031.48     2039.74     20.99 o 
  -1   1   4      867.73      932.19     16.35 o 
   0   1   4      935.90     1039.83     17.34 o 
   1   1   4      950.32     1092.20     20.89 o 
   2   1   4     1605.96     1736.73     29.55 o 
   3   1   4      105.77      102.59      7.88 o 
   4   1   4      257.94      253.24     11.89 o 
   5   1   4      479.47      422.34     14.14 o 
   6   1   4      177.51      157.83     12.94 o 
   7   1   4       40.06       41.35      7.25 o 
  -9   2   4       41.77       46.02      6.19 o 
  -8   2   4      236.88      265.29      9.96 o 
  -7   2   4       52.96       48.03      5.89 o 
  -6   2   4       65.72       61.63      4.68 o 
  -5   2   4      416.79      402.36     25.62 o 
  -4   2   4        3.43        1.86      2.60 o 
  -3   2   4      157.30      191.53      6.94 o 
  -2   2   4      501.93      534.81     11.42 o 
  -1   2   4      277.44      346.54      6.39 o 
   0   2   4     1682.25     1827.79     39.58 o 
   1   2   4       86.11       79.03      9.00 o 
   2   2   4       83.10       77.19      9.16 o 
   3   2   4      177.40      194.00     11.48 o 
   4   2   4      353.54      342.99     25.47 o 
   5   2   4       68.29       69.21      7.55 o 
   6   2   4      158.76      165.28     13.32 o 
   7   2   4      284.01      281.96     11.57 o 
  -9   3   4       11.90       13.81      3.82 o 
  -8   3   4        7.55        6.58      2.32 o 
  -7   3   4       24.66       19.24      3.50 o 
  -6   3   4       12.18       16.79      3.44 o 
  -5   3   4      129.17      119.56     13.35 o 
  -4   3   4      243.85      231.26     10.59 o 
  -3   3   4      399.63      426.08     10.96 o 
  -2   3   4      171.40      209.76      7.61 o 
  -1   3   4      105.77      104.33      6.56 o 
   0   3   4     1512.63     1599.52     40.34 o 
   1   3   4      640.83      674.05     27.65 o 
   2   3   4       75.80       71.40     10.79 o 
   3   3   4       79.36       84.91      5.81 o 
   4   3   4       12.93       10.18      3.31 o 
   5   3   4       68.98       65.87      6.50 o 
   6   3   4       25.50       20.83      4.42 o 
  -9   4   4        0.48        1.77      2.91 o 
  -8   4   4       59.33       55.65      7.40 o 
  -7   4   4       21.63       18.19      5.02 o 
  -6   4   4      206.31      187.38      7.83 o 
  -5   4   4      183.16      181.96     16.41 o 
  -4   4   4       60.22       58.12      9.34 o 
  -3   4   4      466.87      520.22     25.86 o 
  -2   4   4        0.88       -2.38      2.55 o 
  -1   4   4      298.56      347.43     20.53 o 
   0   4   4        1.64        7.13      3.96 o 
   1   4   4       32.88       32.33      4.55 o 
   2   4   4       37.90       34.72      6.79 o 
   3   4   4       11.35       17.19      6.34 o 
   4   4   4      110.85      119.58      8.11 o 
   5   4   4        0.42        2.82      3.00 o 
  -9   5   4        9.46       12.71      4.31 o 
  -8   5   4        3.55        5.60      3.11 o 
  -7   5   4        0.85        6.88      2.66 o 
  -6   5   4       19.90       19.22      5.72 o 
  -5   5   4       67.53       65.24      5.06 o 
  -4   5   4      144.74      137.27      8.01 o 
  -3   5   4        7.20       11.72      5.20 o 
  -2   5   4        3.86        3.73      2.54 o 
  -1   5   4        0.76        6.64      3.11 o 
   0   5   4        9.01        5.09      4.25 o 
   1   5   4       66.88       64.95      7.87 o 
   2   5   4        8.38        5.30      3.54 o 
   3   5   4      678.36      673.87     26.79 o 
   4   5   4       83.90       78.89      8.18 o 
  -9   6   4        1.73        5.61      3.11 o 
  -8   6   4      164.59      164.63      7.97 o 
  -7   6   4      224.44      235.44     10.74 o 
  -6   6   4       97.72       86.13      7.01 o 
  -5   6   4      179.31      160.74     26.84 o 
  -4   6   4      180.05      179.68     13.87 o 
  -3   6   4      868.96      866.70     28.94 o 
  -2   6   4       44.76       49.52      7.76 o 
  -1   6   4       28.84       24.54      4.37 o 
   0   6   4      201.24      195.04     10.78 o 
   1   6   4        7.88        3.93      2.35 o 
   2   6   4       15.95       19.00      5.02 o 
   3   6   4       72.57       70.22      7.62 o 
  -8   7   4      269.78      301.82     12.88 o 
  -7   7   4        5.19        5.30      4.58 o 
  -6   7   4       11.96       12.59      4.46 o 
  -5   7   4       13.04       10.60      3.59 o 
  -4   7   4      189.46      182.91      9.95 o 
  -3   7   4       98.48      100.85     13.20 o 
  -2   7   4      128.74      117.72     12.10 o 
  -1   7   4       27.90       31.48      7.07 o 
   0   7   4       19.23       17.30      3.51 o 
   1   7   4        1.74        2.56      2.34 o 
   2   7   4       40.18       47.53      5.26 o 
  -8   8   4       53.09       46.90      5.55 o 
  -7   8   4       67.80       80.36      8.80 o 
  -6   8   4       32.83       33.72      6.48 o 
  -5   8   4       40.52       41.31      5.17 o 
  -4   8   4      157.60      142.41      8.37 o 
  -3   8   4      494.93      554.22     48.89 o 
  -2   8   4       65.83       71.61      9.03 o 
  -1   8   4        0.79       -0.28      4.02 o 
  -7   9   4       13.85       11.05      2.90 o 
  -6   9   4       40.38       42.42      5.43 o 
  -5   9   4       41.81       44.70      8.02 o 
  -4   9   4        0.30        2.69      2.06 o 
  -3   9   4      154.42      174.81     10.52 o 
  -2   9   4      103.31      116.81      7.04 o 
   3 -10   5        0.05       -0.04      1.25 o 
   4 -10   5        2.82       -1.82      2.16 o 
   5 -10   5        6.24        5.27      3.09 o 
   1  -9   5       93.64      118.44      8.10 o 
   2  -9   5        0.23        0.91      2.79 o 
   3  -9   5       68.41       71.66     10.00 o 
   4  -9   5       73.76       82.10      6.25 o 
   5  -9   5      132.11      143.16     19.00 o 
   6  -9   5      206.84      204.33     12.71 o 
   7  -9   5        0.55        0.60      1.97 o 
  -1  -8   5       12.55       11.75      1.79 o 
   0  -8   5       13.60       15.07      3.26 o 
   1  -8   5       71.91       75.10      7.67 o 
   2  -8   5       40.88       38.64      6.04 o 
   3  -8   5        3.87        5.80      3.02 o 
   4  -8   5        1.66        3.40      2.47 o 
   5  -8   5        5.37        6.78      4.57 o 
   6  -8   5      309.66      310.16     17.53 o 
   7  -8   5        1.32        1.65      3.51 o 
   8  -8   5      164.63      143.02     14.50 o 
  -3  -7   5        7.45       13.70      3.35 o 
  -2  -7   5       70.16       69.38      7.62 o 
  -1  -7   5       92.75       97.67      6.38 o 
   0  -7   5        0.29        1.78      1.68 o 
   1  -7   5        0.91        0.14      2.17 o 
   2  -7   5       80.79       70.25      7.67 o 
   3  -7   5       28.31       30.40      5.88 o 
   4  -7   5       12.17       14.85      4.82 o 
   5  -7   5        5.02       -2.14      4.85 o 
   6  -7   5      465.96      489.11     23.64 o 
   7  -7   5       24.35       18.06      5.59 o 
   8  -7   5       96.95       90.40      9.76 o 
   9  -7   5       18.29       16.28      3.41 o 
  -4  -6   5       31.01       36.51      5.64 o 
  -3  -6   5        9.56       11.28      4.10 o 
  -2  -6   5       27.43       24.44      5.38 o 
  -1  -6   5     1361.59     1274.88     25.12 o 
   0  -6   5      151.10      131.24      7.03 o 
   1  -6   5      127.65      120.02      7.79 o 
   2  -6   5       14.04       15.65      3.03 o 
   3  -6   5      170.59      144.31      8.01 o 
   4  -6   5       20.42       15.64      5.54 o 
   5  -6   5        0.08        4.61      2.29 o 
   6  -6   5      421.63      446.20     21.91 o 
   7  -6   5       72.15       75.44      9.16 o 
   8  -6   5        5.41        1.87      2.13 o 
   9  -6   5        0.59       -0.86      1.27 o 
  -5  -5   5       70.12       88.93      7.85 o 
  -4  -5   5      155.91      153.13     11.29 o 
  -3  -5   5        1.52       -0.69      3.64 o 
  -2  -5   5        7.15        7.16      2.77 o 
  -1  -5   5       36.25       30.33      3.15 o 
   0  -5   5      128.29      124.51     12.75 o 
   1  -5   5       13.78        6.51      4.21 o 
   2  -5   5       94.80       83.98      9.94 o 
   3  -5   5       45.33       42.98      4.97 o 
   4  -5   5        0.06       -0.52      2.16 o 
   5  -5   5      134.70      148.69      7.67 o 
   6  -5   5      143.35      159.39     17.68 o 
   7  -5   5       64.16       63.29      4.23 o 
   8  -5   5      180.31      190.94      9.13 o 
   9  -5   5       94.84       99.07      6.94 o 
  -6  -4   5       36.35       34.28      4.19 o 
  -5  -4   5       53.54       55.25      7.24 o 
  -4  -4   5      234.98      222.91     14.20 o 
  -3  -4   5        0.14       -2.27      2.27 o 
  -2  -4   5      213.70      199.34     10.32 o 
  -1  -4   5      128.78      110.42     11.90 o 
   0  -4   5       20.55       25.64      5.30 o 
   1  -4   5      306.69      296.55     17.87 o 
   2  -4   5      593.78      617.37     24.45 o 
   3  -4   5       83.42       93.53      5.74 o 
   4  -4   5      466.08      478.33     26.98 o 
   5  -4   5      116.92      122.72      8.39 o 
   6  -4   5      154.22      158.98      8.42 o 
   7  -4   5        0.47       -2.07      5.01 o 
   8  -4   5      107.24      104.60      5.50 o 
   9  -4   5       32.77       40.50      5.26 o 
  -6  -3   5        2.54        1.23      4.08 o 
  -5  -3   5      218.30      213.29      9.42 o 
  -4  -3   5      205.51      203.26      8.92 o 
  -3  -3   5      130.27      132.01      9.86 o 
  -2  -3   5      168.72      140.56     12.46 o 
  -1  -3   5      977.76      906.67     40.39 o 
   0  -3   5     1032.57     1027.69     52.51 o 
   1  -3   5      702.01      823.50     22.08 o 
   2  -3   5     1927.51     2027.94     47.41 o 
   3  -3   5      797.49      918.59     20.52 o 
   4  -3   5      101.82       84.79     10.61 o 
   5  -3   5      145.20      140.82     14.54 o 
   6  -3   5       59.58       55.51      5.75 o 
   7  -3   5        0.76        1.78      2.03 o 
   8  -3   5        2.66        5.15      1.53 o 
   9  -3   5        0.55       -1.45      1.56 o 
  -7  -2   5        0.03        0.50      2.58 o 
  -6  -2   5       31.97       32.74      4.46 o 
  -5  -2   5       17.57       18.04      3.37 o 
  -4  -2   5      262.26      254.02      8.73 o 
  -3  -2   5      194.36      183.18     13.69 o 
  -2  -2   5      293.68      246.85     10.91 o 
  -1  -2   5      517.69      519.64     19.56 o 
   0  -2   5      112.65      123.74      9.70 o 
   1  -2   5     1084.22     1051.80     29.12 o 
   2  -2   5       21.16       22.41      2.92 o 
   3  -2   5       11.93        8.45      5.29 o 
   4  -2   5       51.49       43.93      9.67 o 
   5  -2   5       91.27       96.70      8.24 o 
   6  -2   5       34.39       28.70      6.48 o 
   7  -2   5       20.53       15.70      3.04 o 
   8  -2   5       64.88       75.89      8.11 o 
   9  -2   5        8.55        7.07      2.04 o 
  -8  -1   5        1.32        3.27      2.81 o 
  -7  -1   5       51.93       56.94      7.00 o 
  -6  -1   5       42.40       40.33      6.33 o 
  -5  -1   5       18.14       21.91      4.14 o 
  -4  -1   5      699.74      651.00     32.68 o 
  -3  -1   5        8.29        6.30      2.03 o 
  -2  -1   5      967.03      870.43     20.95 o 
  -1  -1   5      380.78      379.84     17.60 o 
   0  -1   5     2614.35     2476.99     27.46 o 
   1  -1   5      752.71      784.23     16.85 o 
   2  -1   5       88.02       92.44      6.88 o 
   3  -1   5     1164.69     1375.82     26.40 o 
   4  -1   5      647.56      673.42     32.84 o 
   5  -1   5       36.81       33.69      4.16 o 
   6  -1   5      401.33      298.91     17.64 o 
   7  -1   5       21.07       15.88      3.68 o 
   8  -1   5       30.92       30.10      5.92 o 
  -8   0   5        4.38        6.41      2.99 o 
  -7   0   5      388.73      371.51     18.06 o 
  -6   0   5       58.83       46.48      6.83 o 
  -5   0   5       28.19       28.38      4.37 o 
  -4   0   5      669.16      622.15     29.91 o 
  -3   0   5     1613.79     1544.33     57.53 o 
  -2   0   5      163.44      162.22      8.22 o 
  -1   0   5      868.14      915.37     15.10 o 
   0   0   5     1740.86     1745.01     29.09 o 
   1   0   5      867.91      960.11     19.30 o 
   2   0   5        9.59       13.07      3.74 o 
   3   0   5      718.36      777.08     20.85 o 
   4   0   5       46.04       45.77      9.17 o 
   5   0   5        2.91        1.22      2.06 o 
   6   0   5      582.82      469.40     16.47 o 
   7   0   5      359.49      323.62     17.46 o 
   8   0   5        6.06        4.37      1.71 o 
  -9   1   5       12.70       14.04      3.22 o 
  -8   1   5       31.13       32.39      5.30 o 
  -7   1   5      129.18      134.96     11.23 o 
  -6   1   5        0.63       -3.45      3.45 o 
  -5   1   5        3.74       -4.59      4.59 o 
  -4   1   5      148.80      135.38      9.28 o 
  -3   1   5       98.46       89.44      6.61 o 
  -2   1   5      144.55      143.07      6.09 o 
  -1   1   5      401.01      509.34     20.61 o 
   0   1   5      546.29      628.95     14.60 o 
   1   1   5        5.60        7.49      3.36 o 
   2   1   5       29.42       27.67      4.34 o 
   3   1   5      451.73      461.70     17.55 o 
   4   1   5       25.66       20.77      3.77 o 
   5   1   5        5.10        7.09      3.49 o 
   6   1   5      229.10      217.93     15.09 o 
   7   1   5      308.50      315.44     15.08 o 
  -9   2   5        7.13        9.82      2.74 o 
  -8   2   5        0.57       -1.98      3.11 o 
  -7   2   5       18.76       22.96      3.56 o 
  -6   2   5        0.01        2.99      1.42 o 
  -5   2   5      323.53      313.80     21.79 o 
  -4   2   5       34.86       31.18      4.44 o 
  -3   2   5        0.94       -0.79      1.46 o 
  -2   2   5      698.78      725.29     16.34 o 
  -1   2   5      407.82      471.11     22.92 o 
   0   2   5       24.77       42.68      5.42 o 
   1   2   5        4.45        5.94     12.93 o 
   2   2   5      131.50      116.13      8.85 o 
   3   2   5        3.88        4.30      3.23 o 
   4   2   5        4.83        4.45      2.57 o 
   5   2   5       59.53       57.28      6.21 o 
   6   2   5       26.46       25.29      6.33 o 
  -9   3   5       89.56       98.01      9.63 o 
  -8   3   5       54.69       59.70      5.47 o 
  -7   3   5       22.23       15.55      3.12 o 
  -6   3   5       54.67       52.40      4.64 o 
  -5   3   5       51.82       41.59      8.52 o 
  -4   3   5       37.35       34.36      4.70 o 
  -3   3   5      322.58      346.46     10.71 o 
  -2   3   5       11.10        8.32      3.56 o 
  -1   3   5       93.86       83.86     10.99 o 
   0   3   5       11.40       10.39      4.83 o 
   1   3   5      338.61      375.73     39.02 o 
   2   3   5        1.47        5.56      3.83 o 
   3   3   5      306.31      277.00     19.65 o 
   4   3   5        1.93        0.64      2.64 o 
   5   3   5       12.51        7.89      3.04 o 
  -9   4   5       62.68       69.71      7.27 o 
  -8   4   5      247.97      243.80     14.69 o 
  -7   4   5        3.28        3.75      1.47 o 
  -6   4   5       89.84       64.62      8.27 o 
  -5   4   5       95.10       91.16      7.10 o 
  -4   4   5       42.20       43.43      7.45 o 
  -3   4   5      182.09      177.61     15.36 o 
  -2   4   5      670.58      724.39     31.76 o 
  -1   4   5       25.00       25.71      7.17 o 
   0   4   5      119.55      125.55     15.01 o 
   1   4   5      221.15      215.36     18.05 o 
   2   4   5        2.70        5.25      3.42 o 
   3   4   5        5.72        5.09      3.37 o 
   4   4   5       83.86       76.60      9.39 o 
   5   4   5       15.88       15.06      3.57 o 
  -9   5   5       82.55       93.36      8.74 o 
  -8   5   5       76.00       68.45      8.55 o 
  -7   5   5        0.94       -2.47      2.47 o 
  -6   5   5       73.51       72.52      6.54 o 
  -5   5   5      226.54      205.27     10.83 o 
  -4   5   5       58.14       48.29      6.43 o 
  -3   5   5      231.93      229.01     13.60 o 
  -2   5   5      635.76      689.50     15.79 o 
  -1   5   5       50.77       55.91      6.81 o 
   0   5   5      108.49      110.58     11.88 o 
   1   5   5      146.57      129.77      9.32 o 
   2   5   5       16.94       11.57      5.87 o 
   3   5   5      251.50      231.54     15.38 o 
   4   5   5       26.34       28.14      4.74 o 
  -8   6   5       27.21       28.13      4.01 o 
  -7   6   5       17.20       13.58      3.73 o 
  -6   6   5       33.14       30.23      6.16 o 
  -5   6   5      463.46      443.18     23.08 o 
  -4   6   5      523.23      474.87     23.80 o 
  -3   6   5     1207.23     1237.88     36.37 o 
  -2   6   5       25.69       25.67      3.86 o 
  -1   6   5        0.10        0.91      2.24 o 
   0   6   5       73.97       70.39      7.14 o 
   1   6   5        1.66        1.71      2.71 o 
   2   6   5        0.31       -2.24      3.43 o 
   3   6   5       90.62      110.32      7.34 o 
  -8   7   5        9.08       11.88      3.52 o 
  -7   7   5       85.56       75.67      9.85 o 
  -6   7   5      117.76      117.34     11.95 o 
  -5   7   5       52.72       44.43      5.61 o 
  -4   7   5       40.07       32.46      6.37 o 
  -3   7   5      266.57      262.14     23.61 o 
  -2   7   5        4.25        3.51      2.82 o 
  -1   7   5       63.90       52.11      5.24 o 
   0   7   5        3.63        3.90      1.60 o 
   1   7   5        0.21        1.17      3.32 o 
  -7   8   5      154.64      166.71     10.79 o 
  -6   8   5       59.07       54.42      7.22 o 
  -5   8   5       60.62       62.49      5.60 o 
  -4   8   5       84.93       84.15     13.50 o 
  -3   8   5        4.67        7.22      4.36 o 
  -2   8   5       25.82       21.42      4.42 o 
  -1   8   5       66.19       79.62      6.84 o 
  -6   9   5        4.25        0.57      1.96 o 
  -5   9   5        0.29        3.21      2.33 o 
  -4   9   5       21.16       23.63      3.67 o 
  -3   9   5       18.57       21.82      3.55 o 
   1  -9   6       22.78       31.52      4.63 o 
   2  -9   6       33.21       41.98      4.31 o 
   3  -9   6       79.21       88.79      6.04 o 
   4  -9   6       11.65       15.17      2.96 o 
   5  -9   6      333.17      362.05     16.10 o 
   6  -9   6      381.47      382.20     14.56 o 
   7  -9   6       56.79       49.24      3.78 o 
  -1  -8   6      190.36      202.94      6.43 o 
   0  -8   6       54.70       54.37      6.88 o 
   1  -8   6       15.77       19.43      5.07 o 
   2  -8   6       14.69       14.28      4.01 o 
   3  -8   6       20.31       15.31      4.15 o 
   4  -8   6       97.61      101.48      6.73 o 
   5  -8   6       45.43       40.40      7.46 o 
   6  -8   6       79.19       82.32      8.43 o 
   7  -8   6        3.64        5.61      3.42 o 
   8  -8   6       11.87       10.68      3.77 o 
  -3  -7   6        0.49        2.62      2.22 o 
  -2  -7   6       49.88       39.69      5.69 o 
  -1  -7   6        6.77        8.02      3.67 o 
   0  -7   6       52.27       49.78      5.01 o 
   1  -7   6      183.46      152.65     11.12 o 
   2  -7   6      155.60      135.89     10.33 o 
   3  -7   6        3.89        3.83      2.38 o 
   4  -7   6      426.33      418.77     18.91 o 
   5  -7   6        6.13        4.56      4.95 o 
   6  -7   6       27.71       26.90      4.78 o 
   7  -7   6       19.39       17.96      4.61 o 
   8  -7   6       73.56       76.66      7.07 o 
  -4  -6   6       55.58       66.31      6.62 o 
  -3  -6   6        9.81        8.73      3.54 o 
  -2  -6   6       82.41       82.42      5.95 o 
  -1  -6   6      162.81      144.87      7.62 o 
   0  -6   6       11.37        9.02      2.55 o 
   1  -6   6      287.78      275.90     14.72 o 
   2  -6   6      113.44      112.97      7.38 o 
   3  -6   6       10.61       13.37      3.14 o 
   4  -6   6        5.22        7.16      2.88 o 
   5  -6   6       11.91       13.28      6.00 o 
   6  -6   6        4.31        4.13      2.56 o 
   7  -6   6       20.78       25.73      5.47 o 
   8  -6   6      122.95      129.26      9.69 o 
  -5  -5   6      122.39      138.60      9.30 o 
  -4  -5   6        5.74        6.77      3.54 o 
  -3  -5   6        9.75        5.91      5.08 o 
  -2  -5   6      120.00      110.18     10.03 o 
  -1  -5   6       18.59       16.34      2.70 o 
   0  -5   6      184.47      170.37      7.10 o 
   1  -5   6        0.72        1.29      2.17 o 
   2  -5   6        2.66        4.14      4.44 o 
   3  -5   6      103.06      123.03     12.31 o 
   4  -5   6       31.61       26.94      3.81 o 
   5  -5   6      125.71      126.02      8.14 o 
   6  -5   6       18.84       18.48      3.19 o 
   7  -5   6       60.88       59.32      4.81 o 
   8  -5   6      144.78      150.03      5.94 o 
   9  -5   6        0.71        2.26      1.52 o 
  -6  -4   6        6.86        5.56      2.30 o 
  -5  -4   6        3.33        1.22      2.53 o 
  -4  -4   6        0.83       -0.12      0.52 o 
  -3  -4   6       90.95       82.39      8.71 o 
  -2  -4   6      137.20      114.77      6.04 o 
  -1  -4   6      128.88      121.67     13.39 o 
   0  -4   6      266.58      234.42     17.94 o 
   1  -4   6      111.89       98.24     11.33 o 
   2  -4   6       80.22       92.28      7.18 o 
   3  -4   6        3.50        5.08      2.47 o 
   4  -4   6       19.38       11.60      5.06 o 
   5  -4   6      344.32      367.31     15.57 o 
   6  -4   6       29.27       31.22      7.24 o 
   7  -4   6        6.49        5.38      2.99 o 
   8  -4   6      142.87      125.55      7.20 o 
   9  -4   6        1.10        0.68      1.61 o 
  -6  -3   6        1.93        1.72      4.84 o 
  -5  -3   6      109.03      123.15      7.59 o 
  -4  -3   6      290.32      301.20     25.34 o 
  -3  -3   6        6.51        2.88      1.96 o 
  -2  -3   6       75.94       66.73     10.25 o 
  -1  -3   6       41.63       39.91      4.95 o 
   0  -3   6      259.69      250.96     14.32 o 
   1  -3   6       58.67       64.78      7.25 o 
   2  -3   6       56.23       54.41      8.04 o 
   3  -3   6      965.72      993.88     34.47 o 
   4  -3   6       64.74       58.40      8.98 o 
   5  -3   6      144.19      126.19      9.41 o 
   6  -3   6      628.79      578.75     45.91 o 
   7  -3   6       35.72       33.09      4.48 o 
   8  -3   6        1.66        3.08      1.31 o 
   9  -3   6       82.41       86.94      5.56 o 
  -7  -2   6       66.81       79.46      7.21 o 
  -6  -2   6        5.98        1.81      2.82 o 
  -5  -2   6       76.78       75.82      5.86 o 
  -4  -2   6      517.31      507.90     12.83 o 
  -3  -2   6        0.83        1.47      3.39 o 
  -2  -2   6      948.65      931.04     23.10 o 
  -1  -2   6      439.92      374.77     19.25 o 
   0  -2   6       38.74       29.66      5.87 o 
   1  -2   6       61.31       54.56      7.21 o 
   2  -2   6      534.24      498.88     21.86 o 
   3  -2   6      998.28     1014.99     34.84 o 
   4  -2   6       39.65       37.14      9.24 o 
   5  -2   6       70.70       74.77      8.60 o 
   6  -2   6     1074.50      869.32     29.93 o 
   7  -2   6      241.28      190.72     10.79 o 
   8  -2   6       71.95       70.29      7.80 o 
  -8  -1   6       20.41       26.90      4.38 o 
  -7  -1   6       23.34       17.44      5.29 o 
  -6  -1   6       51.10       48.57      7.33 o 
  -5  -1   6       95.00       98.34     10.29 o 
  -4  -1   6      118.32       94.69     12.23 o 
  -3  -1   6        0.12       -0.01      1.61 o 
  -2  -1   6      322.33      309.78     12.68 o 
  -1  -1   6       41.31       32.19      3.88 o 
   0  -1   6     1678.04     1784.97     26.56 o 
   1  -1   6      333.86      316.29     11.66 o 
   2  -1   6      286.67      285.38     11.88 o 
   3  -1   6      154.33      161.17      9.87 o 
   4  -1   6       65.29       61.30     12.01 o 
   5  -1   6       74.66       73.67     11.75 o 
   6  -1   6        1.76        3.04      4.07 o 
   7  -1   6        5.23        3.17      3.41 o 
   8  -1   6      135.95      154.45      9.26 o 
  -8   0   6        6.91       10.03      4.47 o 
  -7   0   6       13.94       17.95      4.36 o 
  -6   0   6        0.68       -1.10      3.75 o 
  -5   0   6      236.49      239.76     17.90 o 
  -4   0   6       14.36       15.06      3.46 o 
  -3   0   6        2.72        4.84      2.31 o 
  -2   0   6       56.64       61.94      6.79 o 
  -1   0   6     1411.54     1561.31     28.01 o 
   0   0   6      623.25      709.80     15.06 o 
   1   0   6      106.18       87.93      6.61 o 
   2   0   6       37.97       54.22      5.66 o 
   3   0   6       17.10        9.75      5.14 o 
   4   0   6       26.07       23.94      3.38 o 
   5   0   6       40.97       34.31      4.35 o 
   6   0   6       10.62        7.69      3.54 o 
   7   0   6      108.11       96.16      9.21 o 
  -9   1   6        0.88        2.80      1.89 o 
  -8   1   6       10.60       12.07      3.66 o 
  -7   1   6       20.05       13.67      3.75 o 
  -6   1   6      154.77      144.14     11.69 o 
  -5   1   6       88.02       90.41     17.38 o 
  -4   1   6      101.53       97.44      8.04 o 
  -3   1   6      145.92      164.15      6.62 o 
  -2   1   6      983.17     1056.80     47.77 o 
  -1   1   6      337.87      378.71     19.46 o 
   0   1   6     2285.73     2881.85     32.06 o 
   1   1   6      193.81      207.25     10.88 o 
   2   1   6        2.76        1.54      3.97 o 
   3   1   6      131.11      117.94      6.96 o 
   4   1   6       10.78        8.01      3.25 o 
   5   1   6        6.83       11.01      5.27 o 
   6   1   6       43.62       35.71      6.88 o 
   7   1   6        5.25       10.65      3.26 o 
  -9   2   6       76.78       71.01      6.35 o 
  -8   2   6      249.57      261.36     15.18 o 
  -7   2   6       91.32       99.85      6.92 o 
  -6   2   6      317.01      338.96     12.54 o 
  -5   2   6      686.39      827.10     25.57 o 
  -4   2   6       22.90       21.21      4.31 o 
  -3   2   6      650.95      695.75     26.91 o 
  -2   2   6      630.24      641.90     18.99 o 
  -1   2   6        7.46       12.04      4.79 o 
   0   2   6      217.04      211.51     16.64 o 
   1   2   6        5.44        4.56      2.28 o 
   2   2   6      199.87      191.44     11.77 o 
   3   2   6       97.46       82.49      6.65 o 
   4   2   6       75.90       72.55     10.34 o 
   5   2   6       30.69       24.19      4.05 o 
   6   2   6      122.64      125.04      8.97 o 
  -9   3   6       61.68       69.96      5.81 o 
  -8   3   6       24.47       19.48      3.57 o 
  -7   3   6        5.47        8.44      2.51 o 
  -6   3   6       85.72       96.93      7.52 o 
  -5   3   6        0.85        3.34      2.75 o 
  -4   3   6      484.19      554.44     18.35 o 
  -3   3   6      184.01      194.35     12.69 o 
  -2   3   6       93.10       97.47      8.03 o 
  -1   3   6       39.72       29.40      7.99 o 
   0   3   6      187.86      172.72     16.08 o 
   1   3   6      498.34      437.05     24.31 o 
   2   3   6       59.25       56.02      4.72 o 
   3   3   6     2659.91     2382.65     28.85 o 
   4   3   6      143.96      152.62     12.74 o 
   5   3   6        1.26        1.94      2.95 o 
  -8   4   6      109.88      114.66     10.52 o 
  -7   4   6      246.60      273.33      9.09 o 
  -6   4   6        1.21        2.54      2.44 o 
  -5   4   6       44.75       46.75      5.32 o 
  -4   4   6     1444.08     1333.01     30.06 o 
  -3   4   6      674.23      687.46     29.21 o 
  -2   4   6        2.99        4.37      5.54 o 
  -1   4   6      103.35      105.67      8.87 o 
   0   4   6      741.94      722.43     28.72 o 
   1   4   6      125.39      117.50     12.81 o 
   2   4   6       12.62        5.58      4.60 o 
   3   4   6      398.51      364.58     20.40 o 
   4   4   6      385.09      396.30     17.50 o 
  -8   5   6       66.88       66.54      8.44 o 
  -7   5   6       85.36       78.10      6.75 o 
  -6   5   6       16.04       17.40      4.34 o 
  -5   5   6       16.86       11.09      3.44 o 
  -4   5   6      406.16      321.82     19.52 o 
  -3   5   6      218.60      188.82     10.62 o 
  -2   5   6       49.48       41.74      5.05 o 
  -1   5   6       24.71       13.97      4.48 o 
   0   5   6       22.50       23.75      6.87 o 
   1   5   6       27.05       26.67      5.52 o 
   2   5   6       85.08       78.90      9.95 o 
   3   5   6       12.51        9.58      4.41 o 
  -8   6   6       77.75       54.44      7.15 o 
  -7   6   6       25.95       22.07      7.64 o 
  -6   6   6      118.42       97.46     11.81 o 
  -5   6   6       56.46       37.40      7.82 o 
  -4   6   6      287.32      232.46     17.12 o 
  -3   6   6      206.64      202.87     11.12 o 
  -2   6   6      174.17      159.92     14.81 o 
  -1   6   6      161.71      146.83      9.58 o 
   0   6   6        9.43        7.95      3.14 o 
   1   6   6      131.15      135.80     11.78 o 
   2   6   6        8.06        9.67      4.51 o 
  -8   7   6       53.12       53.56      6.15 o 
  -7   7   6        9.05       10.38      4.33 o 
  -6   7   6        0.58        5.98      4.56 o 
  -5   7   6       40.20       37.03      7.08 o 
  -4   7   6       46.23       40.58      6.29 o 
  -3   7   6       22.78       17.08      3.38 o 
  -2   7   6      163.46      143.36     12.66 o 
  -1   7   6       17.63       14.80      3.32 o 
   0   7   6        0.15       -1.86      1.86 o 
   1   7   6        0.26        3.57      1.67 o 
  -7   8   6        3.74        3.11      3.05 o 
  -6   8   6       13.58       12.56      4.36 o 
  -5   8   6       40.31       41.88      4.61 o 
  -4   8   6        0.03        2.15      2.98 o 
  -3   8   6       39.14       44.18      6.87 o 
  -2   8   6       30.37       34.87      5.44 o 
  -1   8   6       62.34       75.47      4.84 o 
   1  -9   7       10.08       11.70      3.36 o 
   2  -9   7        2.55        2.07      1.78 o 
   3  -9   7        3.63        6.20      2.35 o 
   4  -9   7       34.63       37.31      4.01 o 
   5  -9   7       30.91       27.14      4.78 o 
   6  -9   7       31.73       29.30      4.35 o 
   0  -8   7        1.83       -1.14      3.46 o 
   1  -8   7       15.46       15.93      5.01 o 
   2  -8   7        2.15        1.12      1.54 o 
   3  -8   7        2.62        1.79      1.32 o 
   4  -8   7        9.97        7.72      2.14 o 
   5  -8   7      105.01       97.42      8.97 o 
   6  -8   7       64.09       58.14      6.55 o 
   7  -8   7       64.22       55.01      5.40 o 
   8  -8   7        3.71       -0.55      1.65 o 
  -3  -7   7        0.53       -2.39      2.39 o 
  -2  -7   7       96.99       90.41      7.97 o 
  -1  -7   7        7.70        5.43      2.16 o 
   0  -7   7       83.49       90.86      6.64 o 
   1  -7   7        1.40        1.80      2.68 o 
   2  -7   7       75.17       59.32      7.46 o 
   3  -7   7        6.22        4.87      2.70 o 
   4  -7   7       62.69       58.07      5.46 o 
   5  -7   7        4.53        1.72      3.15 o 
   6  -7   7      111.45      111.05      9.51 o 
   7  -7   7        0.31       -3.86      3.86 o 
   8  -7   7       37.36       33.69      4.28 o 
  -4  -6   7       15.00       14.50      3.46 o 
  -3  -6   7        6.87        7.73      3.25 o 
  -2  -6   7        5.78        2.09      2.41 o 
  -1  -6   7        1.64        0.99      1.77 o 
   0  -6   7        2.07        1.29      1.85 o 
   1  -6   7       57.25       51.12      7.21 o 
   2  -6   7       90.52      101.39      8.98 o 
   3  -6   7       85.75       82.25      8.68 o 
   4  -6   7        1.43        3.38      3.00 o 
   5  -6   7        5.53        6.82      3.14 o 
   6  -6   7      234.31      222.91     16.73 o 
   7  -6   7       29.71       27.51      3.61 o 
   8  -6   7       22.02       19.87      3.98 o 
  -5  -5   7      103.19      101.89      7.52 o 
  -4  -5   7      120.17      118.75      9.68 o 
  -3  -5   7       34.41       27.26      6.17 o 
  -2  -5   7      160.23      142.81      7.99 o 
  -1  -5   7      330.84      296.69     11.39 o 
   0  -5   7      194.28      176.62      7.70 o 
   1  -5   7       30.75       25.89      4.54 o 
   2  -5   7      423.85      429.37     15.20 o 
   3  -5   7      299.71      352.14     17.07 o 
   4  -5   7      146.11      150.10      7.91 o 
   5  -5   7       21.46       29.17      6.13 o 
   6  -5   7       13.82       10.30      3.86 o 
   7  -5   7        2.47        1.87      2.02 o 
   8  -5   7       18.32       18.94      2.29 o 
  -5  -4   7       26.82       27.00      6.03 o 
  -4  -4   7      196.04      186.42     13.96 o 
  -3  -4   7        7.32        7.33      4.14 o 
  -2  -4   7      102.57       94.68      6.08 o 
  -1  -4   7       35.87       29.13      3.32 o 
   0  -4   7        0.34       -0.61      1.87 o 
   1  -4   7      444.04      427.82     25.90 o 
   2  -4   7       69.91       59.25     10.36 o 
   3  -4   7       37.10       27.53      5.07 o 
   4  -4   7      712.57      742.71     19.99 o 
   5  -4   7       42.01       41.18      6.90 o 
   6  -4   7       36.43       31.25      7.06 o 
   7  -4   7       16.62       19.74      3.74 o 
   8  -4   7      138.60      140.87      6.97 o 
  -6  -3   7       87.13       83.26      5.42 o 
  -5  -3   7        0.30       -0.28      1.67 o 
  -4  -3   7      168.56      157.28      8.71 o 
  -3  -3   7       97.56       91.60      6.85 o 
  -2  -3   7      259.55      264.61     16.90 o 
  -1  -3   7      146.36      147.28     10.18 o 
   0  -3   7       73.24       73.88      9.17 o 
   1  -3   7     1195.24     1197.67     36.20 o 
   2  -3   7      147.48      123.97     12.46 o 
   3  -3   7       94.11       90.90     11.96 o 
   4  -3   7      334.34      345.07     10.80 o 
   5  -3   7      118.46      147.73     12.61 o 
   6  -3   7       86.95       81.60     10.10 o 
   7  -3   7       46.13       49.76      7.53 o 
   8  -3   7      111.33      115.37      5.97 o 
  -7  -2   7       28.11       29.89      5.20 o 
  -6  -2   7      145.76      147.60      7.94 o 
  -5  -2   7      144.04      147.33      8.60 o 
  -4  -2   7      201.95      208.54      9.73 o 
  -3  -2   7      123.75      121.68      7.34 o 
  -2  -2   7       57.98       53.53      6.00 o 
  -1  -2   7      328.93      351.75     20.88 o 
   0  -2   7      356.64      383.25     21.31 o 
   1  -2   7       16.82        7.56      3.69 o 
   2  -2   7       68.97       66.80      9.16 o 
   3  -2   7       22.05       16.39      5.95 o 
   4  -2   7        3.26        8.08      3.28 o 
   5  -2   7        0.51       -0.43      2.90 o 
   6  -2   7      521.32      436.43     20.75 o 
   7  -2   7      137.81      108.81      7.19 o 
   8  -2   7       29.27       37.07      5.20 o 
  -8  -1   7        1.66        1.05      2.24 o 
  -7  -1   7       35.13       43.90      6.30 o 
  -6  -1   7        0.78        1.54      1.27 o 
  -5  -1   7        1.74        3.11      2.00 o 
  -4  -1   7        4.74        3.61      2.97 o 
  -3  -1   7      107.11      110.79     17.96 o 
  -2  -1   7      171.23      166.26     15.41 o 
  -1  -1   7      264.80      265.53     18.81 o 
   0  -1   7      548.66      597.56     16.28 o 
   1  -1   7        4.43        4.76      2.14 o 
   2  -1   7        1.97        2.22      1.61 o 
   3  -1   7      429.41      447.08     16.83 o 
   4  -1   7        3.51       -1.59      3.17 o 
   5  -1   7       24.81       23.81      6.93 o 
   6  -1   7      185.43      171.09     12.67 o 
   7  -1   7       43.29       30.66      6.38 o 
   8  -1   7        0.05       -1.10      1.96 o 
  -8   0   7        3.76        5.53      3.46 o 
  -7   0   7      121.53      132.69     11.86 o 
  -6   0   7        8.46        8.43      3.62 o 
  -5   0   7        9.08        3.98      4.06 o 
  -4   0   7      267.47      308.10     23.69 o 
  -3   0   7      311.89      291.55     21.35 o 
  -2   0   7        0.67       -1.65      4.05 o 
  -1   0   7       85.36      113.86      8.34 o 
   0   0   7      391.90      392.22     12.19 o 
   1   0   7       50.19       54.29      5.61 o 
   2   0   7      267.27      301.02     13.83 o 
   3   0   7      164.23      182.82     11.12 o 
   4   0   7        6.11        4.30      2.60 o 
   5   0   7        1.23        2.57      6.34 o 
   6   0   7       19.27       18.22      3.37 o 
   7   0   7        0.17       -1.03      2.03 o 
  -8   1   7       19.77       24.48      5.73 o 
  -7   1   7        5.96        3.97      3.52 o 
  -6   1   7       16.58       15.44      5.54 o 
  -5   1   7        1.22        2.14      2.12 o 
  -4   1   7      360.12      355.85     24.18 o 
  -3   1   7      817.22      762.60     34.83 o 
  -2   1   7      152.15      158.49     10.26 o 
  -1   1   7      252.57      238.47     17.02 o 
   0   1   7      330.24      375.14     21.87 o 
   1   1   7       30.99       32.07      7.09 o 
   2   1   7      980.50     1050.24     26.61 o 
   3   1   7     1447.71     1427.16     21.52 o 
   4   1   7      188.94      172.02     10.77 o 
   5   1   7        8.04        8.17      2.11 o 
   6   1   7       43.37       40.52      6.50 o 
  -8   2   7       40.98       41.39      7.21 o 
  -7   2   7        6.25        6.67      4.99 o 
  -6   2   7       22.20       23.19      4.65 o 
  -5   2   7       18.56       17.33      3.23 o 
  -4   2   7      275.14      252.67     20.33 o 
  -3   2   7      316.55      322.17     14.36 o 
  -2   2   7      144.18      122.63      8.85 o 
  -1   2   7      240.86      239.40     17.98 o 
   0   2   7      552.02      543.64     28.32 o 
   1   2   7      383.67      352.22     22.90 o 
   2   2   7       86.82       77.85      5.45 o 
   3   2   7      542.87      507.71     16.76 o 
   4   2   7      240.48      208.04     10.69 o 
   5   2   7      172.81      165.67      7.86 o 
   6   2   7       47.28       56.23      5.01 o 
  -8   3   7       39.01       37.51      3.21 o 
  -7   3   7        0.60       -1.88      2.29 o 
  -6   3   7      163.95      158.89     10.43 o 
  -5   3   7       11.76        6.64      2.32 o 
  -4   3   7      255.84      220.04      8.97 o 
  -3   3   7        4.95        0.92      5.33 o 
  -2   3   7      351.92      395.44     22.35 o 
  -1   3   7       16.77       14.36      5.23 o 
   0   3   7       24.16       25.58      5.40 o 
   1   3   7       20.31       17.65      3.56 o 
   2   3   7       67.47       66.34      7.03 o 
   3   3   7        8.01        9.66      2.15 o 
   4   3   7        7.11        5.17      2.50 o 
   5   3   7       82.34       85.83      3.99 o 
  -7   4   7       15.64        9.79      2.41 o 
  -6   4   7      160.39      142.11     12.71 o 
  -5   4   7      236.71      219.20     15.80 o 
  -4   4   7     1535.65     1382.95     31.81 o 
  -3   4   7     1164.50     1179.38     25.96 o 
  -2   4   7      121.21      106.93      9.04 o 
  -1   4   7      415.96      402.02     18.45 o 
   0   4   7      294.73      276.73     19.17 o 
   1   4   7       46.22       41.34      5.32 o 
   2   4   7       62.44       59.36      6.48 o 
   3   4   7       78.79       74.46      9.13 o 
   4   4   7       32.41       36.04      4.64 o 
  -8   5   7       43.54       37.95      5.72 o 
  -7   5   7      181.89      143.22     12.80 o 
  -6   5   7       60.36       46.32      9.76 o 
  -5   5   7      100.56       87.34     11.21 o 
  -4   5   7      153.34      115.89     12.42 o 
  -3   5   7     1158.17     1132.83     25.76 o 
  -2   5   7        0.49        2.71      7.55 o 
  -1   5   7      150.84      147.41     14.89 o 
   0   5   7       23.05       16.20      6.21 o 
   1   5   7        9.63        8.28      5.18 o 
   2   5   7        9.66        6.51      4.61 o 
   3   5   7       88.79       93.10      7.44 o 
  -8   6   7        1.90        0.89      0.83 o 
  -7   6   7       84.69       88.46     10.06 o 
  -6   6   7      196.20      190.20     14.93 o 
  -5   6   7        1.00       -4.82      4.82 o 
  -4   6   7      133.22      137.21     12.50 o 
  -3   6   7        0.84       -0.13      2.98 o 
  -2   6   7        8.23        8.95      5.78 o 
  -1   6   7       56.51       46.60      6.29 o 
   0   6   7       11.08       12.91      3.58 o 
   1   6   7        2.40        0.31      3.96 o 
   2   6   7        1.71       -0.83      1.84 o 
  -7   7   7      168.86      227.40     11.96 o 
  -6   7   7        9.41       13.51      4.15 o 
  -5   7   7        0.22        3.61      1.52 o 
  -4   7   7        0.63       -0.15      2.94 o 
  -3   7   7       13.62       13.12      4.89 o 
  -2   7   7        0.30        1.47      3.67 o 
  -1   7   7        4.22        4.44      2.09 o 
   0   7   7      254.01      270.18     10.16 o 
  -6   8   7        0.03        1.50      2.19 o 
  -5   8   7       39.90       38.86      4.50 o 
  -4   8   7        5.33        3.76      2.75 o 
  -3   8   7       14.48       10.44      3.43 o 
  -2   8   7        5.68        9.51      2.53 o 
   2  -9   8       15.27       18.30      4.54 o 
   3  -9   8        1.11        0.72      1.68 o 
   4  -9   8       11.26       12.46      2.18 o 
   5  -9   8        0.19        2.11      1.78 o 
   0  -8   8        1.06        0.97      1.69 o 
   1  -8   8      121.78      135.96     10.44 o 
   2  -8   8       13.23       11.66      4.79 o 
   3  -8   8        0.01       -2.29      2.29 o 
   4  -8   8       20.11       21.02      3.07 o 
   5  -8   8        0.61        0.38      1.10 o 
   6  -8   8        8.35        3.55      2.55 o 
   7  -8   8       12.03       11.57      2.84 o 
  -2  -7   8      127.89      129.80      8.94 o 
  -1  -7   8        0.06        0.28      2.19 o 
   0  -7   8       11.82       10.34      3.31 o 
   1  -7   8       15.36       17.23      4.65 o 
   2  -7   8      145.50      143.50     11.70 o 
   3  -7   8        0.14        0.47      1.67 o 
   4  -7   8       97.35      101.75      5.84 o 
   5  -7   8        7.89        6.01      2.54 o 
   6  -7   8       62.40       61.51      4.72 o 
   7  -7   8        0.46       -2.41      2.41 o 
  -4  -6   8        0.19        1.92      1.80 o 
  -3  -6   8      107.36      110.96      9.07 o 
  -2  -6   8       16.26       15.18      4.14 o 
  -1  -6   8       11.43        9.57      4.45 o 
   0  -6   8       50.07       47.52      4.87 o 
   1  -6   8      123.16      112.72     10.79 o 
   2  -6   8       55.41       46.92      7.20 o 
   3  -6   8        1.30        0.21      1.67 o 
   4  -6   8       41.33       37.77      5.24 o 
   5  -6   8        6.03        6.45      3.20 o 
   6  -6   8        1.69       -4.37      4.37 o 
   7  -6   8       26.24       24.18      3.53 o 
  -4  -5   8       57.30       61.56      7.34 o 
  -3  -5   8        1.64        1.27      3.91 o 
  -2  -5   8       67.86       55.79      5.59 o 
  -1  -5   8       40.27       36.28      4.79 o 
   0  -5   8      193.79      161.58      9.10 o 
   1  -5   8      197.80      185.34     11.30 o 
   2  -5   8       73.14       80.42      7.82 o 
   3  -5   8      578.92      557.95     15.99 o 
   4  -5   8      114.67      108.07     10.48 o 
   5  -5   8      137.23      125.97     11.89 o 
   6  -5   8      847.25      917.01     30.30 o 
   7  -5   8      104.18       98.41      5.95 o 
   8  -5   8        4.42        9.99      3.37 o 
  -5  -4   8       24.61       21.55      4.65 o 
  -4  -4   8      106.09       97.05     10.17 o 
  -3  -4   8        2.93        4.48      3.02 o 
  -2  -4   8       23.93       28.71      7.53 o 
  -1  -4   8      175.70      157.66      8.04 o 
   0  -4   8      176.57      168.20      8.47 o 
   1  -4   8       35.29       31.07      4.89 o 
   2  -4   8       13.74       11.88      8.61 o 
   3  -4   8      214.78      232.74      8.62 o 
   4  -4   8      251.35      251.24     15.29 o 
   5  -4   8       17.67       13.96      4.83 o 
   6  -4   8     1291.21     1277.15     35.26 o 
   7  -4   8      120.49      114.46      9.49 o 
   8  -4   8        2.33        2.93      1.30 o 
  -6  -3   8        7.01        5.88      2.75 o 
  -5  -3   8        7.08        2.03      2.64 o 
  -4  -3   8       48.94       50.75      5.80 o 
  -3  -3   8       22.93       23.25      5.53 o 
  -2  -3   8       35.09       40.20      5.73 o 
  -1  -3   8      132.93      121.79     10.50 o 
   0  -3   8       54.08       54.29      8.91 o 
   1  -3   8       36.56       36.18      8.00 o 
   2  -3   8       82.22       70.40      9.72 o 
   3  -3   8       66.00       58.96      6.32 o 
   4  -3   8       63.61       68.31      6.44 o 
   5  -3   8       14.24        4.78      6.12 o 
   6  -3   8       12.50       13.93      4.68 o 
   7  -3   8       39.11       31.37      3.67 o 
   8  -3   8       65.70       57.18      5.15 o 
  -7  -2   8        2.22        8.29      2.74 o 
  -6  -2   8        0.27        1.50      2.81 o 
  -5  -2   8        9.82        5.34      3.56 o 
  -4  -2   8       81.75       71.40      6.32 o 
  -3  -2   8        6.61        5.63      2.41 o 
  -2  -2   8      148.95      121.93     13.97 o 
  -1  -2   8      436.95      467.55     26.20 o 
   0  -2   8      110.14      106.01     12.95 o 
   1  -2   8      311.95      312.61     18.40 o 
   2  -2   8      130.13      118.75     11.80 o 
   3  -2   8        0.66        6.49      3.03 o 
   4  -2   8       71.79       59.53      4.97 o 
   5  -2   8        2.17       -0.34      2.17 o 
   6  -2   8        1.26        4.40      3.06 o 
   7  -2   8        3.71        3.65      2.53 o 
   8  -2   8       64.70       62.38      4.58 o 
  -7  -1   8       13.87       14.89      4.04 o 
  -6  -1   8       40.52       39.92      8.11 o 
  -5  -1   8      194.35      186.23     10.34 o 
  -4  -1   8      110.30       96.08     12.93 o 
  -3  -1   8       57.11       47.90      4.57 o 
  -2  -1   8      588.33      522.51     29.10 o 
  -1  -1   8        0.64        2.56      2.45 o 
   0  -1   8       52.22       71.40     10.14 o 
   1  -1   8      299.11      303.25     13.81 o 
   2  -1   8      369.97      339.12     20.99 o 
   3  -1   8      597.56      620.37     12.63 o 
   4  -1   8        3.77        0.06      2.54 o 
   5  -1   8        9.70       11.82      3.85 o 
   6  -1   8       15.60       10.15      4.81 o 
   7  -1   8        4.97        6.75      3.44 o 
  -8   0   8      139.90      156.59      9.33 o 
  -7   0   8        0.95       -1.08      4.50 o 
  -6   0   8      275.93      285.89     18.66 o 
  -5   0   8      442.63      474.99     24.31 o 
  -4   0   8       47.93       38.35      4.35 o 
  -3   0   8       48.43       44.38      9.07 o 
  -2   0   8      168.34      161.20     16.05 o 
  -1   0   8       15.03       17.62      5.08 o 
   0   0   8       12.51       15.97      6.59 o 
   1   0   8       10.54       12.54      4.66 o 
   2   0   8      167.35      161.90     10.41 o 
   3   0   8      186.03      189.60      8.31 o 
   4   0   8        2.39        5.59      3.01 o 
   5   0   8      145.66      140.60      8.03 o 
   6   0   8       47.42       37.64      5.35 o 
   7   0   8       36.23       38.82      4.48 o 
  -8   1   8       81.93       83.95      8.01 o 
  -7   1   8       47.97       43.82      7.88 o 
  -6   1   8      147.67      146.55     14.06 o 
  -5   1   8      249.42      232.82     17.04 o 
  -4   1   8      810.17      770.99     27.71 o 
  -3   1   8       78.70       68.49     11.67 o 
  -2   1   8       62.36       53.51      8.16 o 
  -1   1   8      127.90      133.61     13.43 o 
   0   1   8      121.63      106.15     12.56 o 
   1   1   8      501.56      476.02     27.07 o 
   2   1   8      124.45      108.75      6.75 o 
   3   1   8     1049.49     1041.66     34.07 o 
   4   1   8      221.35      217.40      9.99 o 
   5   1   8       83.41       77.20      8.44 o 
   6   1   8      104.78      103.70      7.57 o 
  -8   2   8       92.79       92.09      6.02 o 
  -7   2   8      414.69      388.11     20.51 o 
  -6   2   8       33.24       26.75      4.03 o 
  -5   2   8      117.84       93.87      9.76 o 
  -4   2   8     2578.96     2575.57     34.86 o 
  -3   2   8      208.17      213.72      8.89 o 
  -2   2   8        0.67       -2.59      2.59 o 
  -1   2   8       13.70        8.70      3.77 o 
   0   2   8       70.71       65.29      6.60 o 
   1   2   8        3.01        8.04      2.60 o 
   2   2   8       64.18       58.17      6.22 o 
   3   2   8      733.98      760.83     54.30 o 
   4   2   8       89.81       80.51      5.76 o 
   5   2   8       32.06       29.14      4.58 o 
  -8   3   8       37.19       36.26      5.26 o 
  -7   3   8      234.71      235.21     10.57 o 
  -6   3   8        6.13       10.88      2.72 o 
  -5   3   8       63.82       53.43      8.47 o 
  -4   3   8       19.00       17.82      5.45 o 
  -3   3   8      441.26      395.98     14.60 o 
  -2   3   8      215.37      221.17     12.60 o 
  -1   3   8      150.03      156.98     12.49 o 
   0   3   8       52.98       53.41      5.12 o 
   1   3   8      100.57       87.19      7.05 o 
   2   3   8      583.57      592.46     18.14 o 
   3   3   8       81.85       67.79      9.02 o 
   4   3   8      119.73      114.78      9.33 o 
  -8   4   8       16.07       12.02      2.56 o 
  -7   4   8        3.36        4.29      2.59 o 
  -6   4   8        7.48        8.09      4.11 o 
  -5   4   8        6.26       -0.44      3.65 o 
  -4   4   8        2.53        6.03      5.37 o 
  -3   4   8       18.38       23.27      5.54 o 
  -2   4   8       53.55       43.05      8.74 o 
  -1   4   8      784.18      716.24     29.35 o 
   0   4   8      423.72      415.87     23.00 o 
   1   4   8      216.11      233.57     15.42 o 
   2   4   8      124.90      113.83     10.99 o 
   3   4   8       45.54       44.55      5.74 o 
   4   4   8       30.04       28.94      3.79 o 
  -8   5   8        6.41       14.49      3.53 o 
  -7   5   8       21.20       18.21      5.62 o 
  -6   5   8       74.88       74.70     10.63 o 
  -5   5   8        2.06        3.28      2.11 o 
  -4   5   8       29.80       31.49      5.22 o 
  -3   5   8      205.02      210.16     10.65 o 
  -2   5   8        2.99        4.41      2.96 o 
  -1   5   8      181.47      186.44     14.92 o 
   0   5   8      165.02      149.31     13.04 o 
   1   5   8       38.85       38.58      6.97 o 
   2   5   8        0.97        2.30      2.74 o 
   3   5   8        6.80        8.04      2.30 o 
  -7   6   8        0.76        2.08      4.22 o 
  -6   6   8        1.64       -1.13      3.30 o 
  -5   6   8        1.62        2.21      4.19 o 
  -4   6   8        8.64       10.12      4.38 o 
  -3   6   8        9.29        7.22      3.50 o 
  -2   6   8       78.58       93.62      9.39 o 
  -1   6   8       35.24       25.49      4.14 o 
   0   6   8       27.50       32.15      3.93 o 
   1   6   8        7.15        3.68      2.12 o 
  -7   7   8      209.06      251.63      9.70 o 
  -6   7   8       36.40       38.71      4.78 o 
  -5   7   8      120.71      122.76     12.46 o 
  -4   7   8       20.66       19.32      3.23 o 
  -3   7   8       91.87       80.24      7.71 o 
  -2   7   8       96.32       85.57      7.43 o 
  -1   7   8        2.63        1.00      1.87 o 
   3  -9   9        3.52        1.41      1.14 o 
   0  -8   9        7.38        8.39      2.94 o 
   1  -8   9        0.08        1.85      2.65 o 
   2  -8   9      126.32      129.77      6.39 o 
   3  -8   9       46.68       43.88      3.26 o 
   4  -8   9       18.97       18.42      1.88 o 
   5  -8   9       16.20       11.72      2.63 o 
  -2  -7   9        4.93        7.69      2.50 o 
  -1  -7   9       90.78       93.55      5.57 o 
   0  -7   9      164.73      155.12      7.50 o 
   1  -7   9        0.22        1.53      2.04 o 
   2  -7   9      109.39       91.09      9.53 o 
   3  -7   9       94.98       78.42      5.85 o 
   4  -7   9        2.70        0.83      1.60 o 
   5  -7   9      136.19      150.69     10.35 o 
   6  -7   9      162.45      177.07      9.58 o 
   7  -7   9        7.29       -1.10      2.21 o 
  -3  -6   9        1.10       -0.86      2.80 o 
  -2  -6   9        2.40        4.00      2.47 o 
  -1  -6   9       40.64       39.34      4.64 o 
   0  -6   9        9.82        7.69      2.88 o 
   1  -6   9       27.75       24.95      5.73 o 
   2  -6   9        9.07        9.72      3.93 o 
   3  -6   9       20.59       14.96      2.14 o 
   4  -6   9       95.86       88.48      8.50 o 
   5  -6   9      178.50      185.12     12.76 o 
   6  -6   9      330.33      358.25     16.24 o 
   7  -6   9       14.58       14.50      2.11 o 
  -4  -5   9        0.70       -1.00      3.19 o 
  -3  -5   9       19.44       14.54      4.00 o 
  -2  -5   9       21.56       20.05      3.18 o 
  -1  -5   9       21.17       12.53      3.55 o 
   0  -5   9        0.47       -1.71      2.29 o 
   1  -5   9       52.72       56.29     10.21 o 
   2  -5   9       39.07       29.51      7.33 o 
   3  -5   9      114.26      106.83      7.59 o 
   4  -5   9       33.40       34.45      6.66 o 
   5  -5   9        5.41        2.47      4.09 o 
   6  -5   9        6.63       15.50      4.21 o 
   7  -5   9       14.74        9.64      3.08 o 
  -5  -4   9       69.03       73.49      6.89 o 
  -4  -4   9       21.83       19.37      5.74 o 
  -3  -4   9       61.11       56.11      8.54 o 
  -2  -4   9       16.03        6.57      4.16 o 
  -1  -4   9      495.40      413.78     15.69 o 
   0  -4   9        3.80        1.51      2.01 o 
   1  -4   9       44.92       44.11      5.85 o 
   2  -4   9       53.59       57.73      5.47 o 
   3  -4   9       17.91       11.55      3.73 o 
   4  -4   9       29.85       30.80      4.92 o 
   5  -4   9      128.57      122.13     11.39 o 
   6  -4   9       78.07       67.79      8.45 o 
   7  -4   9       13.28       12.88      3.40 o 
  -5  -3   9        6.97       10.74      2.63 o 
  -4  -3   9       16.27       10.39      2.95 o 
  -3  -3   9       28.83       23.16      6.92 o 
  -2  -3   9      120.28       98.78      7.44 o 
  -1  -3   9      315.59      296.83     10.15 o 
   0  -3   9      504.82      527.58     14.27 o 
   1  -3   9      429.27      437.67     12.56 o 
   2  -3   9      116.12      125.25      9.60 o 
   3  -3   9      218.95      228.80     11.50 o 
   4  -3   9        3.66        3.35      2.39 o 
   5  -3   9        5.00        7.71      4.86 o 
   6  -3   9       73.95       63.33      7.94 o 
   7  -3   9        3.53        2.91      2.23 o 
  -6  -2   9       35.99       36.51      4.32 o 
  -5  -2   9        0.01        1.44      2.36 o 
  -4  -2   9      243.64      217.98     10.83 o 
  -3  -2   9       73.65       64.21      6.47 o 
  -2  -2   9      600.56      544.81     14.56 o 
  -1  -2   9      149.18      145.43     10.11 o 
   0  -2   9     1044.64     1092.38     40.19 o 
   1  -2   9      213.42      222.37     17.73 o 
   2  -2   9      145.67      144.87      6.70 o 
   3  -2   9       77.38       79.08      5.16 o 
   4  -2   9       93.01       81.92      7.19 o 
   5  -2   9        8.85       16.99      3.57 o 
   6  -2   9      123.40      106.95      9.43 o 
   7  -2   9        0.75       -0.63      0.63 o 
  -7  -1   9        9.95        9.74      3.21 o 
  -6  -1   9        0.32        3.25      3.22 o 
  -5  -1   9       22.13       24.51      3.89 o 
  -4  -1   9       58.57       54.50      6.21 o 
  -3  -1   9      321.40      295.56     11.25 o 
  -2  -1   9      172.89      172.78     10.50 o 
  -1  -1   9      195.23      199.33     18.24 o 
   0  -1   9      137.46      138.96     14.50 o 
   1  -1   9        3.31       15.76      7.15 o 
   2  -1   9     1473.39     1495.48     29.57 o 
   3  -1   9     1433.30     1468.42     28.96 o 
   4  -1   9       27.40       31.24      3.96 o 
   5  -1   9        8.40        7.33      3.21 o 
   6  -1   9      245.69      235.89     11.76 o 
   7  -1   9       12.04        7.31      3.03 o 
  -7   0   9        4.29        3.20      2.27 o 
  -6   0   9       35.58       32.33      7.11 o 
  -5   0   9        9.16        7.11      2.79 o 
  -4   0   9      858.68      871.58     27.19 o 
  -3   0   9      101.70      104.73      6.95 o 
  -2   0   9      235.65      217.49     11.30 o 
  -1   0   9      659.73      602.54     21.18 o 
   0   0   9      188.42      205.79     17.63 o 
   1   0   9      187.43      173.84      9.58 o 
   2   0   9       97.43      102.36      7.67 o 
   3   0   9     1153.71     1154.48     22.02 o 
   4   0   9        3.53        1.74      3.40 o 
   5   0   9       36.95       27.37      4.68 o 
   6   0   9       15.09       13.67      3.70 o 
  -8   1   9       29.78       29.75      4.31 o 
  -7   1   9        9.89        8.21      4.91 o 
  -6   1   9        0.32       -2.16      2.16 o 
  -5   1   9       28.82       30.13      6.96 o 
  -4   1   9      103.68      103.87      8.07 o 
  -3   1   9       48.85       44.86      4.48 o 
  -2   1   9      567.60      538.71     12.03 o 
  -1   1   9       10.02        4.65      2.92 o 
   0   1   9        2.61        1.84      2.47 o 
   1   1   9      148.44      140.51      7.27 o 
   2   1   9       11.65        8.66      4.64 o 
   3   1   9       59.10       52.35      9.07 o 
   4   1   9       39.46       36.96      6.96 o 
   5   1   9       92.42       86.04      7.76 o 
   6   1   9       48.49       50.52      4.33 o 
  -8   2   9        0.32       -0.55      3.55 o 
  -7   2   9       84.37       83.77      6.27 o 
  -6   2   9       35.49       35.70      4.74 o 
  -5   2   9      112.61      105.76      8.49 o 
  -4   2   9      660.08      608.00     24.20 o 
  -3   2   9      445.50      388.74     18.59 o 
  -2   2   9      285.74      273.12      8.26 o 
  -1   2   9       77.71       72.29      5.44 o 
   0   2   9      109.20      116.82      6.54 o 
   1   2   9       87.67       82.87      7.66 o 
   2   2   9       36.63       35.41      5.17 o 
   3   2   9        1.88        2.40      2.84 o 
   4   2   9       12.91       14.13      2.62 o 
   5   2   9      182.61      189.66      7.62 o 
  -8   3   9       23.70       19.65      3.41 o 
  -7   3   9        2.47        7.18      2.69 o 
  -6   3   9       11.22       13.03      5.30 o 
  -5   3   9      287.21      277.67     16.34 o 
  -4   3   9       60.13       47.56      6.64 o 
  -3   3   9      212.30      184.55     12.69 o 
  -2   3   9       74.80       72.64      6.01 o 
  -1   3   9       31.13       23.12      3.67 o 
   0   3   9        1.56       -0.04      3.87 o 
   1   3   9       13.95       16.98      3.35 o 
   2   3   9        0.12       -2.53      2.53 o 
   3   3   9        6.39        6.62      4.20 o 
   4   3   9        6.41        5.76      1.56 o 
  -7   4   9      119.77      109.44      6.26 o 
  -6   4   9       61.97       58.73      7.45 o 
  -5   4   9       49.95       40.97      6.14 o 
  -4   4   9       11.00       15.95      5.84 o 
  -3   4   9       43.22       35.64      6.47 o 
  -2   4   9       11.21        5.21      5.20 o 
  -1   4   9       69.28       56.83      8.56 o 
   0   4   9       92.80       90.91     11.39 o 
   1   4   9        0.90        8.76      2.79 o 
   2   4   9       38.09       29.11      5.63 o 
   3   4   9       53.18       48.87      5.32 o 
  -7   5   9      490.16      527.47     17.59 o 
  -6   5   9        0.97        0.07      4.01 o 
  -5   5   9       16.66       17.65      5.32 o 
  -4   5   9      252.18      248.46     16.30 o 
  -3   5   9       11.05        8.29      3.31 o 
  -2   5   9       28.68       26.20      6.32 o 
  -1   5   9       39.89       34.80      7.33 o 
   0   5   9      166.15      154.41      8.17 o 
   1   5   9       18.36       14.70      3.89 o 
   2   5   9        4.90        5.29      2.13 o 
  -7   6   9      352.66      407.42     12.89 o 
  -6   6   9       25.53       25.62      5.14 o 
  -5   6   9       92.70       98.02      8.35 o 
  -4   6   9      130.32      142.97     11.52 o 
  -3   6   9       42.70       41.18      6.02 o 
  -2   6   9        7.85        4.46      3.76 o 
  -1   6   9       33.84       34.05      4.80 o 
   0   6   9       74.10       64.54      3.86 o 
  -6   7   9        0.93       -1.52      1.52 o 
  -5   7   9       15.57       13.59      1.67 o 
  -4   7   9       16.07       14.81      3.32 o 
  -3   7   9       18.27       16.24      3.35 o 
  -2   7   9       35.05       35.05      3.78 o 
   1  -8  10        2.08        5.54      1.32 o 
   2  -8  10        0.23        0.37      1.15 o 
   3  -8  10       33.05       28.84      2.81 o 
   4  -8  10       63.48       64.34      5.55 o 
  -1  -7  10       83.86       95.65      6.85 o 
   0  -7  10        8.40        9.48      3.24 o 
   1  -7  10       21.93       22.28      4.57 o 
   2  -7  10       10.83       11.12      2.88 o 
   3  -7  10       57.91       56.51      4.47 o 
   4  -7  10        5.67        7.62      3.62 o 
   5  -7  10       82.52       82.07      7.61 o 
   6  -7  10       38.79       42.66      4.88 o 
  -3  -6  10        6.13        9.61      2.65 o 
  -2  -6  10       27.47       25.02      5.42 o 
  -1  -6  10       91.26       86.63      5.93 o 
   0  -6  10       45.95       43.72      4.68 o 
   1  -6  10       22.25       21.54      5.51 o 
   2  -6  10       22.42       20.62      3.78 o 
   3  -6  10        0.45       -0.42      2.13 o 
   4  -6  10        2.69        6.30      2.94 o 
   5  -6  10       43.85       38.16      6.03 o 
   6  -6  10      169.28      165.40      9.97 o 
   7  -6  10        9.49        8.07      1.70 o 
  -4  -5  10       49.47       52.01      5.10 o 
  -3  -5  10       35.22       31.99      5.56 o 
  -2  -5  10       47.73       38.23      6.83 o 
  -1  -5  10      208.92      175.94     10.09 o 
   0  -5  10       76.56       62.12      6.22 o 
   1  -5  10       16.21       11.34      3.82 o 
   2  -5  10       99.52       99.93      7.43 o 
   3  -5  10        0.69       -2.77      3.07 o 
   4  -5  10       74.32       75.76      7.30 o 
   5  -5  10        6.31        9.68      4.91 o 
   6  -5  10      100.23      109.07      8.92 o 
   7  -5  10        0.57       -2.38      2.38 o 
  -5  -4  10        7.76        8.11      3.08 o 
  -4  -4  10      162.72      160.22     11.29 o 
  -3  -4  10       49.55       44.73      7.37 o 
  -2  -4  10        1.45        5.08      5.06 o 
  -1  -4  10       60.66       46.85      5.68 o 
   0  -4  10      110.70      103.66      7.91 o 
   1  -4  10      400.25      391.58     21.30 o 
   2  -4  10      363.09      378.90     19.85 o 
   3  -4  10       94.43       95.38     10.08 o 
   4  -4  10        2.47        2.05      4.06 o 
   5  -4  10       73.52       72.81      9.35 o 
   6  -4  10       70.90       71.61      7.48 o 
   7  -4  10        1.70        1.85      2.30 o 
  -5  -3  10       26.45       28.50      5.40 o 
  -4  -3  10      213.36      205.61     14.24 o 
  -3  -3  10       89.64       69.06     10.37 o 
  -2  -3  10       83.75       81.96     10.32 o 
  -1  -3  10      140.51      141.67     12.79 o 
   0  -3  10       59.48       48.82      8.45 o 
   1  -3  10        1.69        3.98      1.45 o 
   2  -3  10     1023.11     1090.34     31.96 o 
   3  -3  10     1173.84     1205.69     34.16 o 
   4  -3  10       45.92       46.74      6.85 o 
   5  -3  10       75.56       72.13      8.87 o 
   6  -3  10      122.30      111.96      8.81 o 
   7  -3  10       16.96       16.69      2.11 o 
  -6  -2  10       65.49       73.15      5.93 o 
  -5  -2  10       21.77       22.95      3.73 o 
  -4  -2  10        0.08        1.49      1.60 o 
  -3  -2  10       28.04       23.50      6.54 o 
  -2  -2  10        4.63        9.26      4.13 o 
  -1  -2  10      113.38      104.10      8.54 o 
   0  -2  10       33.22       33.48      3.39 o 
   1  -2  10      175.86      179.17      6.76 o 
   2  -2  10       10.50       13.98      3.40 o 
   3  -2  10      758.57      779.56     18.40 o 
   4  -2  10       72.64       68.01      6.40 o 
   5  -2  10      205.42      205.62      8.99 o 
   6  -2  10       19.14       13.15      3.70 o 
   7  -2  10       58.33       60.33      4.57 o 
  -7  -1  10       43.31       44.89      4.42 o 
  -6  -1  10       55.70       55.69      6.96 o 
  -5  -1  10      116.02      116.86      7.88 o 
  -4  -1  10      501.71      473.91     27.01 o 
  -3  -1  10      319.59      301.29     12.15 o 
  -2  -1  10        1.59        2.88      2.89 o 
  -1  -1  10      209.95      213.32      8.89 o 
   0  -1  10       20.09       21.90      3.31 o 
   1  -1  10      235.93      228.81      9.72 o 
   2  -1  10      331.62      323.02     11.55 o 
   3  -1  10      170.37      172.91      9.11 o 
   4  -1  10       75.47       77.73      6.31 o 
   5  -1  10      117.88      119.19      8.00 o 
   6  -1  10       12.44       12.41      2.23 o 
  -7   0  10       57.93       63.01      6.82 o 
  -6   0  10      284.07      283.29     17.31 o 
  -5   0  10       98.17      105.94      7.58 o 
  -4   0  10     1537.65     1598.45     24.03 o 
  -3   0  10        9.58        9.67      2.96 o 
  -2   0  10       69.14       55.49      5.46 o 
  -1   0  10        9.30        5.45      2.35 o 
   0   0  10        3.23        9.39      4.15 o 
   1   0  10       64.21       64.09      8.63 o 
   2   0  10       20.69        6.95      3.92 o 
   3   0  10      445.64      443.64     13.26 o 
   4   0  10       16.15       16.20      2.70 o 
   5   0  10        0.71        3.16      2.81 o 
   6   0  10       44.88       33.31      4.07 o 
  -7   1  10      112.73      119.43      8.84 o 
  -6   1  10        1.36       -2.43      3.03 o 
  -5   1  10      105.90      103.33     10.65 o 
  -4   1  10       50.53       46.71      5.55 o 
  -3   1  10       61.14       57.91      7.95 o 
  -2   1  10        3.09        7.88      2.26 o 
  -1   1  10       38.78       47.15      5.09 o 
   0   1  10      143.67      134.79     11.18 o 
   1   1  10       26.49       26.76      3.90 o 
   2   1  10      266.61      262.99     11.30 o 
   3   1  10       82.70       80.31      9.26 o 
   4   1  10        1.16        2.53      1.82 o 
   5   1  10       98.35       97.66      6.36 o 
  -8   2  10       44.63       34.50      3.90 o 
  -7   2  10       60.67       63.62      6.86 o 
  -6   2  10       12.81       10.93      4.14 o 
  -5   2  10        0.57        1.27      2.85 o 
  -4   2  10        5.91        4.44      3.94 o 
  -3   2  10      146.84      135.22     11.69 o 
  -2   2  10        0.62        2.08      3.47 o 
  -1   2  10      748.88      632.14     22.71 o 
   0   2  10      115.31      111.78      7.54 o 
   1   2  10        7.22        8.52      2.51 o 
   2   2  10       38.38       37.08      4.30 o 
   3   2  10      106.10      102.76      9.25 o 
   4   2  10       70.22       61.03      3.90 o 
  -7   3  10       48.90       48.00      4.33 o 
  -6   3  10       11.96       15.57      5.21 o 
  -5   3  10       11.15        7.37      5.16 o 
  -4   3  10      167.60      144.15     11.69 o 
  -3   3  10      146.94      155.63     11.41 o 
  -2   3  10       28.62       28.23      4.20 o 
  -1   3  10      227.13      181.96     15.76 o 
   0   3  10      175.73      140.14      8.27 o 
   1   3  10      142.71      143.88      9.14 o 
   2   3  10       82.07       82.94      5.61 o 
   3   3  10        1.57        1.65      2.33 o 
  -7   4  10       49.07       47.91      5.76 o 
  -6   4  10       18.74       19.59      4.30 o 
  -5   4  10      152.47      144.90     10.40 o 
  -4   4  10       22.54       19.94      5.20 o 
  -3   4  10      105.75       94.58      9.92 o 
  -2   4  10      205.89      189.73     13.92 o 
  -1   4  10       10.93       11.55      4.41 o 
   0   4  10        0.17        0.07      3.64 o 
   1   4  10      115.43      124.23      6.43 o 
   2   4  10       18.12       16.07      3.63 o 
  -7   5  10        3.25        3.66      2.31 o 
  -6   5  10       66.61       63.61      6.48 o 
  -5   5  10      374.07      356.14     15.17 o 
  -4   5  10        0.00       -1.51      2.44 o 
  -3   5  10       57.34       54.26      4.92 o 
  -2   5  10      357.28      352.77     16.56 o 
  -1   5  10        2.35        3.49      4.20 o 
   0   5  10       33.32       28.79      3.75 o 
   1   5  10       53.52       47.45      5.19 o 
  -6   6  10       30.37       28.33      3.93 o 
  -5   6  10        3.21        3.21      3.12 o 
  -4   6  10       80.83       89.65      6.45 o 
  -3   6  10       38.14       35.92      4.93 o 
  -2   6  10        1.71        4.46      2.84 o 
  -1   6  10       20.26       14.48      2.89 o 
  -1  -7  11       42.28       42.45      4.00 o 
   0  -7  11        6.58        7.37      3.27 o 
   1  -7  11       59.68       61.26      6.22 o 
   2  -7  11       23.57       24.42      4.92 o 
   3  -7  11        8.30        5.19      3.55 o 
   4  -7  11        0.22        4.54      3.29 o 
   5  -7  11       22.77       22.79      3.95 o 
  -2  -6  11       27.47       27.00      4.21 o 
  -1  -6  11       15.71       11.42      2.95 o 
   0  -6  11        2.33        0.69      2.10 o 
   1  -6  11        4.61        2.92      3.82 o 
   2  -6  11       47.12       39.28      6.14 o 
   3  -6  11       57.80       50.09      7.01 o 
   4  -6  11       37.28       40.70      6.40 o 
   5  -6  11        4.32        3.66      2.53 o 
   6  -6  11       24.69       23.47      3.69 o 
  -3  -5  11        7.92       11.26      3.76 o 
  -2  -5  11       56.58       52.09      7.05 o 
  -1  -5  11       28.85       31.76      6.00 o 
   0  -5  11       33.93       35.61      6.09 o 
   1  -5  11      243.75      243.74     12.66 o 
   2  -5  11      221.29      220.69     14.28 o 
   3  -5  11       13.96       19.48      5.07 o 
   4  -5  11      167.64      171.01     12.40 o 
   5  -5  11       22.14       22.29      5.20 o 
   6  -5  11        4.16        7.57      2.69 o 
  -4  -4  11       30.95       33.01      5.15 o 
  -3  -4  11        0.34       -1.58      3.28 o 
  -2  -4  11      161.05      168.59     13.20 o 
  -1  -4  11       56.59       40.80      7.36 o 
   0  -4  11        7.30        3.86      2.87 o 
   1  -4  11       16.68        8.21      6.70 o 
   2  -4  11        4.26        4.28      4.45 o 
   3  -4  11        1.66        0.12      3.96 o 
   4  -4  11       30.42       30.26      7.18 o 
   5  -4  11       11.10       10.25      4.87 o 
   6  -4  11        1.15       -0.10      2.83 o 
  -5  -3  11      122.05      118.58      7.99 o 
  -4  -3  11      119.73      126.03     10.40 o 
  -3  -3  11       12.95       17.04      5.79 o 
  -2  -3  11       45.29       44.71      7.90 o 
  -1  -3  11       53.37       56.48      9.05 o 
   0  -3  11       34.04       31.46      3.58 o 
   1  -3  11       11.02       14.52      2.94 o 
   2  -3  11     1928.01     2009.04     29.70 o 
   3  -3  11      193.09      214.34     15.28 o 
   4  -3  11        3.75        1.54      4.53 o 
   5  -3  11        0.93        2.84      3.52 o 
   6  -3  11      156.98      160.10      8.90 o 
  -5  -2  11      209.33      221.52      7.86 o 
  -4  -2  11      963.29      977.76     18.79 o 
  -3  -2  11       27.49       23.24      4.27 o 
  -2  -2  11       57.69       54.18      8.61 o 
  -1  -2  11      987.12     1016.40     68.10 o 
   0  -2  11       45.84       44.49      4.18 o 
   1  -2  11      202.18      207.40      9.87 o 
   2  -2  11      155.78      171.27      7.39 o 
   3  -2  11      267.74      295.70     11.37 o 
   4  -2  11       22.30       25.01      7.12 o 
   5  -2  11        5.02        5.87      2.22 o 
   6  -2  11       13.63       12.42      3.08 o 
  -6  -1  11      105.57      108.32      7.75 o 
  -5  -1  11      156.89      165.37      8.01 o 
  -4  -1  11      387.76      413.14     16.52 o 
  -3  -1  11      295.96      275.23     11.43 o 
  -2  -1  11      210.66      203.55      9.95 o 
  -1  -1  11      329.18      305.39      9.68 o 
   0  -1  11       11.36       11.08      2.63 o 
   1  -1  11      380.19      361.04     18.18 o 
   2  -1  11        0.89        0.01      2.74 o 
   3  -1  11       29.70       26.25      3.92 o 
   4  -1  11      134.92      131.75      7.10 o 
   5  -1  11      146.36      155.59      8.33 o 
   6  -1  11        7.15        6.28      1.96 o 
  -7   0  11       43.67       45.92      4.56 o 
  -6   0  11        4.85        7.43      4.36 o 
  -5   0  11       45.23       41.21      4.68 o 
  -4   0  11       29.93       29.03      4.39 o 
  -3   0  11       13.05       10.05      3.69 o 
  -2   0  11      305.71      284.53     11.68 o 
  -1   0  11       38.96       32.70      5.76 o 
   0   0  11        4.79        9.11      5.94 o 
   1   0  11       25.51       23.32      3.89 o 
   2   0  11       40.06       34.18      7.29 o 
   3   0  11      162.03      155.80     12.03 o 
   4   0  11       45.88       41.07      6.20 o 
   5   0  11      103.07       98.54      6.67 o 
  -7   1  11        4.10        9.69      3.47 o 
  -6   1  11        5.18        5.61      3.42 o 
  -5   1  11      279.39      276.25     15.29 o 
  -4   1  11        0.54       -1.45      4.66 o 
  -3   1  11       61.26       58.13      5.59 o 
  -2   1  11       57.46       51.93      5.15 o 
  -1   1  11       61.90       47.39      6.99 o 
   0   1  11      116.47       82.47      6.79 o 
   1   1  11        9.23        8.30      3.49 o 
   2   1  11       15.22       16.87      4.84 o 
   3   1  11       28.97       26.77      6.23 o 
   4   1  11        3.23        5.41      1.44 o 
  -7   2  11       23.52       19.14      2.34 o 
  -6   2  11       95.44      106.90     10.81 o 
  -5   2  11        0.15        7.34      4.20 o 
  -4   2  11       55.56       64.92      9.48 o 
  -3   2  11        5.87        3.77      2.66 o 
  -2   2  11       33.02       23.71      6.31 o 
  -1   2  11       16.05        9.98      2.59 o 
   0   2  11       38.29       27.91      4.27 o 
   1   2  11      213.85      216.44      9.72 o 
   2   2  11        1.73        4.21      2.68 o 
   3   2  11       31.15       33.69      3.58 o 
  -7   3  11      216.05      211.12      8.85 o 
  -6   3  11       95.91       89.69      7.85 o 
  -5   3  11        8.86        7.74      2.45 o 
  -4   3  11      424.66      406.82     18.56 o 
  -3   3  11       14.03       17.49      3.52 o 
  -2   3  11       85.96       86.00     10.67 o 
  -1   3  11       39.42       29.28      6.04 o 
   0   3  11      207.05      202.90      8.95 o 
   1   3  11      130.89      133.91      6.93 o 
   2   3  11        0.72        0.95      1.73 o 
   3   3  11      170.90      175.51      7.85 o 
  -7   4  11      369.87      396.09     10.95 o 
  -6   4  11        4.95        5.37      3.27 o 
  -5   4  11       21.77       17.12      2.80 o 
  -4   4  11       78.81       72.55      8.40 o 
  -3   4  11       49.20       45.56      4.70 o 
  -2   4  11        0.27       -1.87      3.46 o 
  -1   4  11       33.04       38.74      6.15 o 
   0   4  11        7.35        7.65      3.57 o 
   1   4  11        5.45        5.76      2.68 o 
   2   4  11        6.53        6.15      1.76 o 
  -6   5  11       10.86       13.49      3.16 o 
  -5   5  11        7.00        6.90      3.04 o 
  -4   5  11       50.62       54.30      4.35 o 
  -3   5  11       13.29       12.33      4.16 o 
  -2   5  11       65.16       71.90      7.09 o 
  -1   5  11      117.75      115.63      5.73 o 
   0   5  11       16.69       16.44      3.42 o 
  -4   6  11       17.97       17.36      2.59 o 
  -3   6  11        6.19        4.57      2.14 o 
  -2   6  11       48.35       44.38      3.87 o 
   0  -7  12       24.23       25.60      3.24 o 
   1  -7  12       14.60       13.20      3.43 o 
   2  -7  12       30.63       39.04      4.72 o 
   3  -7  12       16.86       19.93      2.53 o 
   4  -7  12        0.75       -1.37      1.93 o 
  -1  -6  12       13.22       15.69      2.40 o 
   0  -6  12       17.44       16.90      2.58 o 
   1  -6  12       50.56       45.73      5.74 o 
   2  -6  12       69.33       68.79      6.78 o 
   3  -6  12       41.69       49.22      4.23 o 
   4  -6  12       26.36       33.04      5.80 o 
   5  -6  12        0.20        4.29      2.89 o 
  -3  -5  12        0.11       -0.10      1.32 o 
  -2  -5  12       43.85       43.98      3.90 o 
  -1  -5  12       14.34       16.69      3.11 o 
   0  -5  12        2.37        1.23      1.03 o 
   1  -5  12       74.44       69.14      7.84 o 
   2  -5  12      589.02      608.90     21.54 o 
   3  -5  12       30.90       36.34      4.42 o 
   4  -5  12        3.56        1.68      3.94 o 
   5  -5  12       19.54       21.01      4.58 o 
   6  -5  12      104.81      103.46      5.88 o 
  -4  -4  12       17.26       15.45      3.18 o 
  -3  -4  12       45.07       55.94      6.14 o 
  -2  -4  12       28.17       31.00      2.76 o 
  -1  -4  12        1.52       -1.78      1.78 o 
   0  -4  12       13.45       14.27      3.29 o 
   1  -4  12        4.10        6.28      3.53 o 
   2  -4  12       63.16       72.82      9.26 o 
   3  -4  12      396.88      444.26     19.67 o 
   4  -4  12      155.03      171.23     12.23 o 
   5  -4  12      233.86      266.15     12.68 o 
   6  -4  12       18.05       18.11      2.48 o 
  -4  -3  12        1.08        3.06      3.11 o 
  -3  -3  12       57.42       56.63      8.21 o 
  -2  -3  12       67.97       72.92      5.74 o 
  -1  -3  12        4.56        8.62      2.31 o 
   0  -3  12       34.18       33.78      3.88 o 
   1  -3  12       15.15       16.95      3.31 o 
   2  -3  12       44.08       53.60      4.08 o 
   3  -3  12       16.62       25.36      5.16 o 
   4  -3  12      227.17      282.76     14.90 o 
   5  -3  12      105.44      124.84      8.78 o 
   6  -3  12        9.79       11.42      2.44 o 
  -5  -2  12      135.40      129.25      7.92 o 
  -4  -2  12       52.00       51.32      7.05 o 
  -3  -2  12        5.59        4.38      3.93 o 
  -2  -2  12       90.64       86.15     10.17 o 
  -1  -2  12       17.94       16.15      2.58 o 
   0  -2  12       79.90       80.44      6.08 o 
   1  -2  12      190.83      214.17     11.63 o 
   2  -2  12        5.75        6.10      2.42 o 
   3  -2  12      149.13      160.72      8.39 o 
   4  -2  12       60.41       66.87      6.49 o 
   5  -2  12        0.30        1.65      1.72 o 
  -5  -1  12       42.23       37.47      5.03 o 
  -4  -1  12       54.94       56.10      5.28 o 
  -3  -1  12       25.79       25.98      4.06 o 
  -2  -1  12        2.63        2.77      2.33 o 
  -1  -1  12      101.13       93.57     10.02 o 
   0  -1  12       32.27       26.77      6.61 o 
   1  -1  12      142.44      149.42      8.45 o 
   2  -1  12       25.18       32.73      6.63 o 
   3  -1  12       79.07       82.60      8.56 o 
   4  -1  12        3.79        1.96      2.36 o 
  -6   0  12        2.18        3.13      2.68 o 
  -5   0  12       39.57       39.07      5.99 o 
  -4   0  12       15.79       14.88      4.34 o 
  -3   0  12        6.92        6.88      3.15 o 
  -2   0  12        2.38       -1.55      3.65 o 
  -1   0  12      125.50      120.36     11.55 o 
   0   0  12       27.69       37.26      7.52 o 
   1   0  12       52.41       49.81      5.47 o 
   2   0  12       99.81      108.81     10.57 o 
   3   0  12       19.38       25.17      5.29 o 
   4   0  12        0.07        2.97      2.58 o 
  -6   1  12       14.85       20.69      6.25 o 
  -5   1  12       26.88       26.66      4.29 o 
  -4   1  12      272.11      267.88     10.34 o 
  -3   1  12       65.94       63.18      5.77 o 
  -2   1  12       19.23       19.00      5.42 o 
  -1   1  12      681.70      631.57     23.80 o 
   0   1  12       89.85       87.14      7.04 o 
   1   1  12      261.14      258.87     10.52 o 
   2   1  12      124.58      149.03     11.42 o 
   3   1  12       67.63       84.53      8.18 o 
  -6   2  12       28.58       27.92      4.27 o 
  -5   2  12       59.47       65.55      6.25 o 
  -4   2  12      129.64      157.61     11.22 o 
  -3   2  12        1.66       -2.89      2.89 o 
  -2   2  12      208.78      213.76     10.99 o 
  -1   2  12      139.76      143.65      8.02 o 
   0   2  12        0.07       -0.13      2.36 o 
   1   2  12       14.37       11.60      2.86 o 
   2   2  12       40.15       34.92      5.42 o 
   3   2  12      260.90      263.11      9.62 o 
  -6   3  12       20.58       19.95      4.06 o 
  -5   3  12       77.31       62.59      6.70 o 
  -4   3  12       51.82       42.86      6.78 o 
  -3   3  12       94.11      112.50     15.23 o 
  -2   3  12      269.44      288.95     17.50 o 
  -1   3  12       20.63       21.77      3.66 o 
   0   3  12       30.86       26.10      3.31 o 
   1   3  12       33.46       34.30      5.17 o 
   2   3  12      129.81      139.64      7.61 o 
  -6   4  12       13.27        9.58      2.67 o 
  -5   4  12       12.67        1.38      6.96 o 
  -4   4  12      144.29      162.15      7.23 o 
  -3   4  12      104.20      112.81      6.05 o 
  -2   4  12       25.14       28.27      5.65 o 
  -1   4  12       15.71       15.65      4.62 o 
   0   4  12       47.98       54.49      5.61 o 
  -3   5  12       71.84       85.86      6.28 o 
  -2   5  12       78.04       89.71      6.17 o 
   0  -6  13        0.41        1.09      1.56 o 
   1  -6  13       32.25       31.71      4.68 o 
   2  -6  13        2.51        1.19      1.77 o 
   3  -6  13       10.14       10.32      3.33 o 
   4  -6  13       30.61       30.15      4.19 o 
  -2  -5  13        0.08       -2.32      2.32 o 
  -1  -5  13       25.54       28.80      2.61 o 
   0  -5  13      127.06      118.56      8.40 o 
   1  -5  13       28.67       23.31      4.79 o 
   2  -5  13      637.82      637.70     13.74 o 
   3  -5  13       62.54       61.09      6.96 o 
   4  -5  13       74.04       85.22      7.17 o 
   5  -5  13       10.55        9.54      2.36 o 
  -3  -4  13       58.40       63.22      5.63 o 
  -2  -4  13        4.19        2.63      2.60 o 
  -1  -4  13      135.34      155.65      7.10 o 
   0  -4  13        0.52       -2.40      2.70 o 
   1  -4  13       54.06       52.24      7.27 o 
   2  -4  13       58.19       63.02      5.38 o 
   3  -4  13       36.38       41.13      6.85 o 
   4  -4  13       19.47       19.66      4.35 o 
   5  -4  13       80.99       96.00      5.92 o 
  -4  -3  13      188.05      199.51      7.53 o 
  -3  -3  13       12.06       14.22      2.99 o 
  -2  -3  13       25.42       22.73      4.68 o 
  -1  -3  13       24.82       25.47      2.92 o 
   0  -3  13        9.94        7.94      2.53 o 
   1  -3  13      161.48      185.93      6.75 o 
   2  -3  13        5.17        8.53      5.21 o 
   3  -3  13      110.70      125.01      9.77 o 
   4  -3  13       73.60       85.37      6.89 o 
  -4  -2  13        0.22        3.60      2.89 o 
  -3  -2  13       38.80       37.95      4.27 o 
  -2  -2  13      173.60      171.58      8.33 o 
  -1  -2  13      163.68      154.21     11.04 o 
   0  -2  13        0.14       -3.85      3.85 o 
   1  -2  13       40.55       45.82      6.18 o 
   2  -2  13      100.18      114.04      9.73 o 
   3  -2  13      104.78      116.53      6.09 o 
   4  -2  13        0.10        4.57      5.05 o 
  -5  -1  13      274.32      292.57     10.59 o 
  -4  -1  13       21.38       19.88      3.01 o 
  -3  -1  13       11.97        9.41      3.72 o 
  -2  -1  13      132.66      130.48     10.34 o 
  -1  -1  13      116.39      113.27     10.61 o 
   0  -1  13        2.60       -0.81      4.09 o 
   1  -1  13        1.51       -3.26      3.79 o 
   2  -1  13       14.52       21.99      5.06 o 
   3  -1  13      142.15      155.93     10.73 o 
   4  -1  13       16.01       20.68      3.10 o 
  -5   0  13       18.36       17.08      3.82 o 
  -4   0  13        0.43       -0.81      2.29 o 
  -3   0  13      111.42      110.13      9.55 o 
  -2   0  13        4.48       13.73      4.71 o 
  -1   0  13       13.87       13.47      4.68 o 
   0   0  13        6.75        8.74      3.04 o 
   1   0  13      122.96      133.48      7.81 o 
   2   0  13       43.80       52.56      7.27 o 
   3   0  13        4.10        3.71      3.12 o 
  -5   1  13        2.81        4.27      2.33 o 
  -4   1  13       75.01       92.81      8.22 o 
  -3   1  13      114.88      126.73     10.26 o 
  -2   1  13      160.11      164.10     11.84 o 
  -1   1  13       21.81       19.77      3.37 o 
   0   1  13       30.57       30.85      4.47 o 
   1   1  13      213.29      224.78      9.05 o 
   2   1  13       16.49       24.06      5.19 o 
  -5   2  13        1.48        3.15      1.44 o 
  -4   2  13       84.94       98.34      9.09 o 
  -3   2  13        0.55        0.45      4.30 o 
  -2   2  13        0.02       -1.59      2.72 o 
  -1   2  13        0.54        3.21      3.75 o 
   0   2  13       12.32       15.70      3.11 o 
   1   2  13       22.04       21.87      2.73 o 
   2   2  13      195.66      240.52     12.47 o 
  -5   3  13        0.65       -1.26      2.70 o 
  -4   3  13      107.41      120.82      5.86 o 
  -3   3  13       15.99       13.90      4.43 o 
  -2   3  13        0.08       -1.66      1.66 o 
  -1   3  13      297.27      344.10      9.31 o 
   0   3  13       76.77       85.46      5.46 o 
   1   3  13       22.63       22.02      3.57 o 
  -3   4  13       49.60       58.04      5.47 o 
  -2   4  13        0.39       -1.08      1.49 o 
  -1   4  13       53.97       53.51      4.73 o 
   0  -5  14        5.22        5.43      2.47 o 
   1  -5  14        1.62        1.98      1.91 o 
   2  -5  14        0.25        5.54      2.14 o 
   3  -5  14        5.08        6.58      2.28 o 
  -1  -4  14       46.04       61.41      4.62 o 
   0  -4  14        4.37        2.25      1.92 o 
   1  -4  14      118.09      119.32      8.03 o 
   2  -4  14        1.84       -0.18      2.78 o 
   3  -4  14        2.59        4.71      2.20 o 
  -2  -3  14      136.49      147.05      7.72 o 
  -1  -3  14       53.09       55.01      5.64 o 
   0  -3  14       78.76       97.16      6.56 o 
   1  -3  14      145.77      161.87      8.48 o 
   2  -3  14       24.58       23.47      3.76 o 
   3  -3  14       55.42       55.28      4.17 o 
  -3  -2  14       42.01       46.48      5.47 o 
  -2  -2  14        0.17       -0.33      3.05 o 
  -1  -2  14        0.95       -0.61      2.87 o 
   0  -2  14        7.28        3.40      4.10 o 
   1  -2  14      193.47      199.89     11.14 o 
   2  -2  14       23.14       26.94      4.52 o 
   3  -2  14       76.54       80.83      5.95 o 
  -4  -1  14      162.22      176.48      8.80 o 
  -3  -1  14       40.67       44.89      5.86 o 
  -2  -1  14       13.54       11.85      4.02 o 
  -1  -1  14      325.78      323.00     14.71 o 
   0  -1  14       16.49       19.79      3.92 o 
   1  -1  14       32.10       40.32      6.17 o 
   2  -1  14      196.99      246.86     11.82 o 
   3  -1  14       48.61       68.03      5.33 o 
  -4   0  14       81.54       88.85      6.80 o 
  -3   0  14        0.01       -3.69      3.69 o 
  -2   0  14       18.73       25.07      4.95 o 
  -1   0  14      106.59      113.87      6.66 o 
   0   0  14        9.08        7.86      2.39 o 
   1   0  14       14.66       12.50      4.89 o 
   2   0  14      126.19      164.62      9.63 o 
  -4   1  14       11.71       14.18      2.20 o 
  -3   1  14       34.59       36.82      3.65 o 
  -2   1  14       42.14       44.47      5.72 o 
  -1   1  14       24.14       29.78      4.00 o 
   0   1  14       50.79       52.94      4.72 o 
   1   1  14       33.17       39.22      4.97 o 
   2   1  14       99.23      125.95      6.74 o 
  -4   2  14       44.06       44.90      4.76 o 
  -3   2  14       23.94       20.87      2.72 o 
  -2   2  14       90.84      116.64      6.32 o 
  -1   2  14        4.84        7.34      3.22 o 
   0   2  14        3.42        3.98      1.40 o 
  -3   3  14       62.68       63.03      4.99 o 
  -2   3  14       46.36       49.54      4.96 o 
  -2  -2  15        4.38        6.25      2.03 o 
  -1  -2  15        0.28        5.76      2.58 o 
   0  -2  15       42.91       42.60      4.74 o 
   1  -2  15       22.22       20.19      2.97 o 
  -3  -1  15      102.05      104.70      4.28 o 
  -2  -1  15      131.66      153.05      5.81 o 
  -1  -1  15        3.59        2.64      1.99 o 
   0  -1  15       81.61       99.58      6.91 o 
   1  -1  15       18.78       16.68      3.10 o 
  -3   0  15        4.43        6.95      1.57 o 
  -2   0  15       25.86       26.97      3.08 o 
  -1   0  15        0.10        0.33      1.94 o 
   0   0  15       25.37       32.21      5.36 o 
   1   0  15       47.74       50.96      4.54 o 
  -2   1  15        0.19       -0.28      2.87 o 
  -1   1  15       79.40       91.93      6.23 o 
                                                 
